# Supplementary material for: Distinguishing Ichthyoses by Protein Profiling
Source: PLoS One. 2013 Oct 9;8(10):e75355. doi: 10.1371/journal.pone.0075355 (PMC3793978; doi:10.1371/journal.pone.0075355)
Supplement: Table S1 — Proteins identified by analysis of epidermis from various anatomic sites. Given are the spectral counts after adjustment for shared peptides. (XLSX) [file pone.0075355.s002.xlsx]

## Sheet: SupplTableS1
Supplemental Table S1. Spectral counts after adjustment for shared peptides. Shown are the location of sampling (Back, Calf, Head, Abdomen, Palm, Arm) and subject (J,K,N,R, Skin1, F,M). For the Arm samples, depths are indicated as 1-5, where 1 was taken from the surface.
																													Arm				Arm				Arm				Arm				Arm
Gene ID	Uniprot ID	Length		BackCtl1	BackCtl2	BackCtl3	BackCtl4		CalfCtl1	CalfCtl2	CalfCtl3	CalfCtl4		HeadCtl1	HeadCtl2	HeadCtl3	HeadCtl4		AbdCtl1	AbdCtl2	AbdCtl3	AbdCtl4		PalmCtl1	PalmCtl2	PalmCtl3	PalmCtl4		Ctl11	Ctl21	Ctl31		Ctl12	Ctl22	Ctl32		Ctl13	Ctl23	Ctl33		Ctl14	Ctl24	Ctl34		Ctl15	Ctl25	Ctl35
KRT2	K22E_HUMAN	639		841.892	581.238	888.893	887.463		1047.53	1676.52	304.534	1637		991.235	874.899	608.144	668.917		1236.36	917.924	891.881	1299.32		559.138	447.274	341.767	545.59		957.154	1222.31	1634.98		807.256	954.105	897.553		1043.66	1008.79	892.972		887.622	920.872	905.017		746.596	967.956	786.932
KRT10	K1C10_HUMAN	584		851.806	878.814	995.906	905.544		853.829	1001.01	377.747	1107.86		1011.3	742.14	925.941	510.33		955.454	849.743	832.561	742.027		378.803	349.709	324.242	424.665		881.067	887.284	1337.19		742.148	863.269	701.53		773.59	776.932	629.752		666.458	657.058	710.842		606.118	739.41	581.205
KRT1	H6VRG2_HUMAN	644		618.716	694.261	987.162	835.879		459.501	697.098	163.006	613.302		726.685	534.419	966.723	367.657		905.997	852.636	826.527	707.842		651.143	841.231	774.748	663.1		434.437	491.488	1872.26		356.061	366.748	437.517		451.057	386.447	448.247		330.297	310.839	446.38		315.161	327.212	431.117
KRT9	K1C9_HUMAN	623		47	21	6	23		24	24	0	25		31	62	84	153		34	60	45	50		631	953	852	664		27	13	57		31	22	65		43	19	66		62	26	71		47	30	78
KRT5	K2C5_HUMAN	590		130.347	86.023	162.494	97.31		90.108	94.858	25.46	133.692		188.197	111.915	244.611	109.879		223.172	108.672	82.476	166.588		84.719	113.344	125.272	112.058		97.029	79.426	131.974		65.333	59.758	76.58		107.407	64.504	47.362		89.509	60.815	57.594		90.24	57.107	64.592
KRT14	K1C14_HUMAN	472		38.603	50.257	79.523	36.081		32.063	63.668	10.745	52.06		139.102	109.404	119.989	159.954		41.746	48.257	48.518	62.973		84.781	138.253	96.749	91.338		54.785	62.105	47.58		59.498	44.025	32.822		38.957	36.37	37.644		32.777	37.707	31.8		37.438	28.274	41.24
FLG2	FILA2_HUMAN	2391		55	49	74	63		69	39	20	33		76	36	33	42		50	35	72	23		24.255	0	8	28		52	37	51		31	32	83		39	27	84		40	24	85		52	30	94
KRT77	Q0IIN1_HUMAN	578		73.268	69.812	115.92	102.499		22.999	51.697	14	29.671		64.701	55.838	3.683	22.459		87.563	100.238	116.313	33		9.963	8.926	7.966	7.772		36.75	41.733	36.25		33.119	27.83	42.614		31.222	22.393	27.794		43.74	36.699	33.529		24.238	28.275	30.926
KPRP	KPRP_HUMAN	579		28	32	16	28		25	15	0	26		42	30	26	9		45	35	31	27		14	0	3	14		26	23	188		16	14	118		24	25	104		17	24	85		22	16	96
DSG1	DSG1_HUMAN	1049		31	32	32	33		34	51	3	11		57	35	28	2		39	12	25	11		26	7	12	28		29	44	55		30	32	58		33	52	46		27	39	46		33	23	58
DSP	DESP_HUMAN	2871		25	19	37	24		48	19	5	10		31	40	80	12		14	0	13	3		57	17	42	58		6	2	4		4	0	12		0	0	10		0	4	7		3	0	18
KRT78	K2C78_HUMAN	520		21.062	29.535	23.046	29.952		15.223	15.526	0	17.524		16.25	26.675	12	0		14.147	3	18.837	5		18.906	0	5.022	22.828		26.316	34.386	3.75		24.368	18.263	13.481		13.929	22.75	10.27		20.328	13.214	12.545		13	19.001	11.296
FLG	FILA_HUMAN	4061		23	8	76	5		89	2	0	0		6	6	13	10		17	0	17	0		0	0	0	4		0	0	0		0	2	33		0	0	19		0	0	16		0	0	23
KRT80	K2C80_HUMAN	452		7	10.033	17	13.536		13.347	19.303	0	5.119		6	18	10.133	9.213		8.085	5.094	19	5.054		4.272	0	3.325	6.3		10.314	13.629	7		9.73	19.275	12.478		4.722	14.083	12.474		8	8.528	8.276		11.609	3.448	9.321
KRT16	K1C16_HUMAN	473		12.966	3.364	13.644	0		4.547	0	0	0		50.032	26.535	72.439	22.667		4.343	0	12.541	0		18.4	12.029	24.759	16.088		0	0	0		5.577	0	0		0	3.555	0		0	0	5.155		0	0	0
JUP	F5GWP8_HUMAN	591		0	2.45	33.175	0		20.359	2.321	4.508	0		56.973	11.12	45.49	5.024		2.426	0	2.45	0		21.338	20.343	0	23.831		0	3.611	2.229		0	2.588	0		0	0	3.103		0	0	2.203		0	2.316	9.733
GAPDH	G3P_HUMAN	335		16	10	27	27		10	7	0	20		19	17	16	4		5	5	9	7		3	0	0	5		11	9	0		8	4	0		5	5	3		5	4	3		6	3	3
HRNR	HORN_HUMAN	2850		0	1.5	0	0		0	1.5	0	0		0	0	0	6		0	0	3	0		82.872	26	49	48		1	0	0		0	2	7		1.5	2	11		1.5	1.5	4.5		3.5	1.5	7.5
TGM3	TGM3_HUMAN	693		5	14	9	12		24	4	0	21		5	11	8	0		25	0	14	0		4	0	0	2		7	7	9		8	2	12		0	3	4		5	4	10		3	0	12
JUP	PLAK_HUMAN	745		14	0	8.609	0		26.125	0	0	0		12.195	21.667	20.864	4.5		0	0	3.75	0		29.838	9.667	23	38.478		0	0	0		0	0	8		0	0	2.5		0	0	3		0	0	5.6
DSC1	DSC1_HUMAN	894		6	11	5	3		4	7	0	0		10	13	0	5		7	0	7	0		0	0	0	17		6	13	5		9	11	7		5	11	4		9	12	6		5	6	4
CAT	CATA_HUMAN	527		4	12	5	9		5	8	0	10		4	3	0	8		0	2	14	6		3	0	0	5		10	12	0		13	11	5		8	4	5		6	0	8		5	0	2
KRT6A	K2C6A_HUMAN	564		17.621	0	6.833	0		2.147	0	0	1.767		21.265	29.65	44.708	7.76		1.771	2.905	5.034	0		7.5	0	10.403	3.972		0	0	1.785		2.551	0	2.875		0	0	3.44		3.395	0	1.829		2.469	0	3.908
ANXA2	ANXA2_HUMAN	339		10	13	17	7		7	6	0	6		9	8	8	0		3	0	5	0		6	0	0	0		4	3	4		5	4	14		0	4	8		0	8	7		5	2	11
BLMH	BLMH_HUMAN	455		7	17	14	26		5	0	0	12		0	0	0	0		0	0	20	4		0	0	0	0		11	18	0		12	6	0		0	4	0		2	4	4		5	0	2
XP32	XP32_HUMAN	250		0	0	0	5		0	0	0	3		0	0	0	0		0	0	3	3		0	0	0	0		0	0	14		0	0	31		0	0	26		0	4	28		4	3	31
SERPINB12	SPB12_HUMAN	405		9	13	6	4		2	2	0	3		5	3	0	0		5	5	4	2		12	0	0	10		5	6	2		8	2	9		0	0	4		2	5	8		5	3	9
S Protein	Q0EFA5_HUMAN	512		6	6	5	6		4	9	0	0		15	12	0	5		4	10	0	0		0	0	0	7		0	7	0		4	5	2		5	10	0		5	8	0		8	8	0
SPRR2G	SPR2G_HUMAN	73		5	0	0	0		4	0	8	0		0	5	11	0		0	0	0	0		0	0	0	0		0	0	15		0	0	34.042		0	0	24.267		0	0	15		0	0	11
KRT17	K1C17_HUMAN	432		9.625	0	4.05	4.375		0	0	0	0		16.762	7.5	19.463	0		0	0	9.011	0		3.75	0	6.25	4.6		2.481	0	0		10.236	0	4.848		3.914	4.644	0		6.765	0	0		7.844	0	4.17
SBSN	E9PBV3_HUMAN	590		6	10	2	4		3	5	0	0		3	0	0	0		0	0	4	0		4	0	0	2		3	3	0		3	6	8		0	6	7		3	7	10		9	7	5
TXN	THIO_HUMAN	105		8	5	9	11		4	11	0	9		7	7	0	0		0	6	7	0		0	0	3	0		0	0	0		0	2	5		5	3	5		0	0	0		2	4	4
LOR	LORI_HUMAN	312		7.5	7	2.5	4		2	2.5	7.5	0		8.5	4	0	0		6	0	4.5	0		0	0	0	0		2.5	0	0		0	0	11		3.5	0	20.5		2.5	3	14.5		3	0	0
NCCRP1	NCRP1_HUMAN	275		4	4	7	7		0	0	0	4		5	7	0	4		0	0	10	0		0	0	0	0		4	5	0		0	5	7		2	3	4		3	0	0		6	2	4
KRT3	K2C3_HUMAN	628		2.035	5.099	0	3.36		0	0	0	3.158		6.14	2.6	5.19	0		0	15.627	7.465	5.2		0	8.176	5.093	3.408		0	0	0		2.023	2.021	1.028		0	2.031	0		0	2.032	0		4.218	0	0
TGM1	TGM1_HUMAN	817		2.333	2	6.333	5.333		1.667	1.667	0	2.667		4.333	5	4.667	0.667		2.667	0	5	0.667		0.667	0	0	0		2.667	2	2		2	1	7.667		0	1.667	3.333		1	2	3.667		2.333	2	4.333
ALOX12B	LX12B_HUMAN	701		0	0	0	0		0	0	0	0		0	4	0	0		0	0	5	0		0	0	0	0		0	0	0		0	3	15		0	5	8		0	6	8		0	4	13
GSDMA	GSDMA_HUMAN	445		0	4	6	8		0	2	0	0		0	0	0	0		0	0	7	0		0	0	0	0		7	5	0		5	3	4		0	4	2		0	5	3		0	2	4
KRT23	K1C23_HUMAN	422		0	13	6	7		4	4	0	0		0	0	0	0		0	0	4	0		0	0	0	0		2.667	0	4		4.444	6	2.8		2.5	2.5	0		0	0	0		3.6	0	0
KRT6B	K2C6B_HUMAN	564		0	0	0	0		0	0	0	0		18.536	6.999	30.098	0		0	0	6.928	0		0	0	0	0		0	0	0		0	0	0		0	0	0		0	0	0		0	0	0
ARG1	ARGI1_HUMAN	322		0	9	4	6		0	5	0	0		0	0	0	0		0	0	0	0		0	0	0	0		10	9	0		4	3	0		0	0	0		2	0	0		0	0	0
AZGP1	ZA2G_HUMAN	298		0	6	3	9		0	0	0	0		5	3	0	0		4	0	4	3		0	0	0	0		3	0	0		3	0	0		0	0	0		0	0	4		0	0	4
S100A8	S10A8_HUMAN	93		0	0	0	0		0	0	0	0		8	4	35	0		0	0	0	0		0	0	0	0		0	0	0		0	0	0		0	0	0		0	0	0		0	0	0
TPI1	TPIS_HUMAN	286		0	2	0	7		0	0	0	2		0	0	10	9		0	0	0	3		0	0	0	0		6	4	0		2	0	0		0	0	0		0	0	0		0	0	0
S100A7	S10A7_HUMAN	101		4	0	8	0		5	0	0	0		7	6	11	0		3	0	0	0		0	0	0	0		0	0	0		0	0	0		0	0	0		0	0	0		0	0	0
LCE1C	LCE1C_HUMAN	118		0	0	0	0		0	0	0	0		0	0	0	0		0	0	0	0		0	0	0	0		0	0	0		0	0	16.25		0	0	6.5		0	0	13.6		0	0	7
A2ML1	D3DUV3_HUMAN	1454		2	2	4	6		4	0	0	0		8	4	0	0		0	0	0	0		0	0	0	0		5	0	0		0	0	0		0	0	0		0	0	0		0	0	0
KRT31	K1H1_HUMAN	416		0	0	0	0		0	0	0	0		2	0	0	0		0	0	0	0		0	0	0	0		0	0	0		32.051	0	0		0	0	0		0	0	0		0	0	0
KRT4	F8VS64_HUMAN	520		2.437	0	5.818	0		0	0	0	0		5.116	5.354	0	0		2.133	0	2.469	0		0	0	0	0		0	0	5.202		0	0	0		0	0	0		4.3	0	0		0	0	0
KRT24	K1C24_HUMAN	525		0	4.114	0	0		4.077	0	0	3.085		0	5.155	0	0		0	0	8.17	0		3.09	0	0	0		0	0	0		3.097	0	0		2.037	0	0		0	0	0		0	0	0
AHNAK	AHNK_HUMAN	5890		0	0	0	0		0	0	0	0		3	0	3	0		0	0	0	0		0	0	0	0		0	0	0		0	0	9		0	0	4		0	0	4		0	0	9
KRT15	K1C15_HUMAN	456		0	0	0	0		0	0	0	0		6.632	5.479	7.814	3.524		1.031	0	2	0		0	0	0	0		0	0	0		0	2.118	0		0	0	0		0	2.235	0		0	0	0
CASP14	CASPE_HUMAN	242		2	1	5	1.5		4	1.5	0	0		1.5	2	0	2		1	0	2.5	0		0	0	0	0		1.5	0	0		0	0	1		0	0	0		0	0	2		0	0	1.5
KRT73	K2C73_HUMAN	540		0	0	0	0		0	0	0	0		0	0	0	10.354		0	0	5.037	0		3.043	8.049	0	0		0	0	0		0	0	0		0	0	0		2.415	0	0		0	0	0
POF1B	POF1B_HUMAN	589		0	0	0	0		3	0	0	0		3	3	16	0		0	0	0	0		0	0	0	0		0	0	0		0	0	0		0	0	0		0	0	0		0	0	0
S100A9	S10A9_HUMAN	114		3	0	0	0		0	0	0	0		5	8	2	0		0	0	5	0		0	0	0	0		0	0	0		0	0	0		0	0	2		0	0	0		0	0	0
PKP1	PKP1_HUMAN	747		0	0	0	0		0	0	0	0		4	0	0	0		0	0	0	0		3	0	0	7		0	0	0		0	0	4		0	0	0		0	0	3		0	0	3
SERPINB3	SPB3_HUMAN	390		0	2	1.5	0		0	0	0	0		9	6	5	0		0	0	0	0		0	0	0	0		0	0	0		0	0	0		0	0	0		0	0	0		0	0	0
HAL	HUTH_HUMAN	657		0	3	0	0		3	0	0	0		3	0	0	0		3	0	4	0		2	0	0	0		0	0	0		0	4	0		0	0	0		0	0	0		0	0	0
LCE2B	LCE2B_HUMAN	110		0	0	0	0		0	0	0	0		0	0	0	0		0	0	0	0		0	0	0	0		0	0	0		0	0	6		0	0	4		0	0	5		0	0	5
ALOXE3	LOXE3_HUMAN	711		0	0	0	0		0	0	0	0		0	0	0	0		0	0	0	0		0	0	0	0		0	0	0		0	0	6		0	1.5	2.5		0	0	3		1.5	0	5.5
KRT86	KRT86_HUMAN	486		0	0	0	0		0	0	0	0		0	0	0	0		0	0	0	0		0	0	0	0		0	0	0		18.857	0	0		0	0	0		0	0	0		0	0	0
CRCT1	CRCT1_HUMAN	99		0	0	0	0		0	0	0	0		0	0	0	0		0	0	0	0		0	0	0	0		0	0	0		0	0	5		0	0	4		0	0	4		0	0	5
KRT1	K2C1_HUMAN	644		0	0	0	0		0	0	0	0		0	0	0	0		0	0	0	0		0	0	0	0		0	0	17.006		0	0	0		0	0	0		0	0	0		0	0	0
LCE1F	LCE1F_HUMAN	118		0	0	0	0		0	0	0	0		0	0	0	0		0	0	0	0		0	0	0	0		0	0	0		0	0	4		0	0	5		0	0	3.4		0	0	3
LCE1A	LCE1A_HUMAN	110		0	0	0	0		0	0	0	0		0	0	0	0		0	0	0	0		0	0	0	0		0	0	0		0	0	3.75		0	0	6.5		0	0	2		0	0	3
CTSD	CATD_HUMAN	412		2	0	2	0		0	0	0	0		3	3	5	0		0	0	0	0		0	0	0	0		0	0	0		0	0	0		0	0	0		0	0	0		0	0	0
ECM1	ECM1_HUMAN	540		0	0	0	0		0	0	0	0		0	4	0	0		0	0	2	0		0	0	0	0		0	0	2		0	0	2		0	0	0		0	4	0		0	0	0
LCE1D	LCE1D_HUMAN	114		0	0	0	0		0	0	0	0		0	0	0	0		0	0	0	0		0	0	0	0		0	0	0		0	0	5		0	0	4		0	0	2		0	0	2
SPRR2E	SPR2E_HUMAN	72		0	0	0	0		0	0	0	0		0	0	0	0		0	0	0	0		0	0	0	0		0	0	0		0	0	8.958		0	0	3.733		0	0	0		0	0	0
LGALS7	LEG7_HUMAN	136		0	0	0	0		0	0	0	0		4	2	4	0		0	0	2	0		0	0	0	0		0	0	0		0	0	0		0	0	0		0	0	0		0	0	0
DSC3	DSC3_HUMAN	896		0	4	0	0		0	0	0	0		0	0	0	0		0	0	0	0		0	0	0	0		0	0	0		3	0	0		0	0	0		0	3	0		0	0	0
SPFRR1B	SPR1B_HUMAN	89		0	0	0	0		0	0	0	0		3	0	7	0		0	0	0	0		0	0	0	0		0	0	0		0	0	0		0	0	0		0	0	0		0	0	0
S100A16	S10AG_HUMAN	103		0	0	0	0		0	0	0	0		0	0	0	0		0	0	0	0		0	0	0	2		0	0	0		0	0	3		0	0	2		0	0	0		0	0	3
S100A14	S10AE_HUMAN	104		0	2	0	0		0	0	0	0		0	0	0	0		0	0	0	0		0	0	0	0		0	0	0		0	0	0		0	0	0		0	0	4		0	0	4
IVL	INVO_HUMAN	585		0	0	0	0		0	0	0	0		3	4	0	0		0	0	2	0		0	0	0	0		0	0	0		0	0	0		0	0	0		0	0	0		0	0	0
GGCT	GGCT_HUMAN	188		0	0	2	0		0	0	0	0		0	0	0	0		0	0	0	0		0	0	0	2		0	0	0		0	0	4		0	0	0		0	0	0		0	0	0
ENO1	ENOA_HUMAN	434		0	0	0	0		0	0	0	0		0	0	3	3		0	0	0	0		0	0	0	0		0	0	0		0	0	0		0	0	0		0	0	0		0	0	0
ACTB	ACTB_HUMAN	375		0	0	0	0		0	0	0	0		2	1.2	1.4	0		0.4	0	0	0		0	0	0	0		0	0	0		0	0	0		0	0	0		0	0	0		0	0	0
KRT27	K1C27_HUMAN	459		0	0	2.094	0		0	0	0	0		0	0	0	0		0	0	0	0		0	0	0	0		0	0	0		0	0	0		0	0	0		0	0	0		0	0	2.052
KRT12	K1C12_HUMAN	494		0	0	0	0		0	0	0	0		0	0	0	0		0	0	0	0		0	0	0	0		0	0	0		0	0	0		1.001	0	0		0	0	0		0	3	0
