# Supplementary material for: Distinguishing Ichthyoses by Protein Profiling
Source: PLoS One. 2013 Oct 9;8(10):e75355. doi: 10.1371/journal.pone.0075355 (PMC3793978; doi:10.1371/journal.pone.0075355)
Supplement: Table S2 — Results of pairwise statistical analysis of protein yields by depth using forearm samples from 3 subjects. (XLSX) [file pone.0075355.s003.xlsx]

## Sheet: SupplTableS2
Supplemental Table S2. Global p values for difference among the depths for given proteins are listed as well as the p values in two way comparisons between depths. Those of the latter with p<0.05 are highlighted.
The direction of the change is given in each comparison. Depths are given in order (1-5), where 1 corresponds to the skin surface.
ID	Length	Global P-Value Depth Effect	P-Value 2 - 1	Dir. Reg. 2 - 1	P-Value 3 - 1	Dir. Reg. 3 - 1	P-Value 4 - 1	Dir. Reg. 4 - 1	P-Value 5 - 1	Dir. Reg. 5 - 1	P-Value 3 - 2	Dir. Reg. 3 - 2	P-Value 4 - 2	Dir. Reg. 4 - 2	P-Value 5 - 2	Dir. Reg. 5 - 2	P-Value 4 - 3	Dir. Reg. 4 - 3	P-Value 5 - 3	Dir. Reg. 5 - 3	P-Value 5 - 4	Dir. Reg. 5 - 4
K22E_HUMAN	639	8.6711e-05	0.00236812	-1	0.0559662	-1	0.00499459	-1	0.00027205	-1	0.863357	1	0.999646	1	0.982429	-1	0.935601	-1	0.545264	-1	0.945678	-1
K1C10_HUMAN	584	9.6988e-06	0.0219482	-1	0.00412157	-1	0.000381439	-1	4.22502e-05	-1	0.986384	-1	0.790693	-1	0.497537	-1	0.971815	-1	0.810728	-1	0.989832	-1
H6VRG2_HUMAN	644	1.26585e-05	0.0029974	-1	0.00916937	-1	0.00155467	-1	0.00148603	-1	0.996031	1	0.999572	-1	0.999106	-1	0.978272	-1	0.971791	-1	0.999999	-1
K2C5_HUMAN	590	0.0267479	0.0515581	-1	0.185225	-1	0.0960988	-1	0.122907	-1	0.981886	1	0.999133	1	0.996503	1	0.99823	-1	0.99969	-1	0.99997	1
KPRP_HUMAN	579	2.19036e-07	0.000476279	-1	0.00231705	-1	7.72065e-06	-1	4.29333e-05	-1	0.995187	1	0.871226	-1	0.981851	-1	0.659479	-1	0.881887	-1	0.993842	1
K1C14_HUMAN	472	1.10986e-05	0.176956	-1	0.00263768	-1	8.67913e-05	-1	0.000440651	-1	0.595848	-1	0.16117	-1	0.318881	-1	0.927761	-1	0.99142	-1	0.996478	1
K1C9_HUMAN	623	5.26023e-05	0.780219	1	0.227024	1	0.000367917	1	0.0010729	1	0.880777	1	0.0228534	1	0.0472463	1	0.231724	1	0.362807	1	0.999043	-1
FILA2_HUMAN	2391	0.553892	1	-1	0.997727	1	0.99875	1	0.596296	1	0.997727	1	0.99875	1	0.596254	1	0.999999	-1	0.790603	1	0.765628	1
DSG1_HUMAN	1049	0.657178	0.924381	-1	1	-1	0.794033	-1	0.854642	-1	0.924387	1	0.99814	-1	0.999756	-1	0.794013	-1	0.854622	-1	0.999949	1
DESP_HUMAN	2871	0.394143	0.997441	-1	0.914145	-1	0.96195	-1	0.892194	1	0.984926	-1	0.996945	-1	0.729377	1	0.999769	1	0.406628	1	0.514915	1
Q0IIN1_HUMAN	578	3.0819e-05	0.389111	-1	0.000897007	-1	0.995642	-1	0.00227167	-1	0.199484	-1	0.630025	1	0.310562	-1	0.00392017	1	0.999285	1	0.00876771	-1
XP32_HUMAN	250	0.00362387	0.194962	1	0.374077	1	0.0358108	1	0.00145839	1	0.996039	-1	0.954381	1	0.430269	1	0.818122	1	0.233628	1	0.854665	1
K2C78_HUMAN	520	0.125563	0.680482	-1	0.305463	-1	0.26177	-1	0.147518	-1	0.9729	-1	0.955985	-1	0.858728	-1	0.999986	-1	0.995573	-1	0.998425	-1
PLAK_HUMAN	745	0.69252	0.941913	1	0.999644	-1	1	1	0.866005	1	0.873535	-1	0.941919	-1	0.999503	1	0.999644	1	0.766192	1	0.866017	1
DSC1_HUMAN	894	1.40722e-05	0.832722	-1	0.0871978	-1	1	1	7.58982e-05	-1	0.579523	-1	0.832737	1	0.00518151	-1	0.0873373	1	0.270127	-1	7.40816e-05	-1
K1C16_HUMAN	473	0.873608	0.999986	-1	0.999961	1	0.992813	1	0.963162	-1	0.999616	1	0.985399	1	0.977973	-1	0.997817	1	0.936217	-1	0.812743	-1
K2C80_HUMAN	452	0.316448	0.982876	1	0.997389	-1	0.761305	-1	0.727214	-1	0.906845	-1	0.423915	-1	0.389228	-1	0.913482	-1	0.892191	-1	0.999997	-1
F5GWP8_HUMAN	591	0.073882	0.300193	-1	0.782773	-1	0.665803	-1	0.980102	1	0.916553	1	0.967792	1	0.107696	1	0.999609	-1	0.443654	1	0.332572	1
KRT86_HUMAN	486	0.0260205	0.335456	1	0.976789	-1	0.97678	-1	0.976786	-1	0.129201	-1	0.12927	-1	0.129189	-1	1	-1	1	1	1	1
TGM3_HUMAN	693	0.00175885	0.647212	-1	0.000516069	-1	0.647254	-1	0.174201	-1	0.0438748	-1	1	1	0.910538	-1	0.043708	1	0.288622	1	0.910535	-1
FILA_HUMAN	4061	0.00294563	0.00106126	1	0.0817996	1	0.193302	1	0.022822	1	0.489346	-1	0.256551	-1	0.811948	-1	0.993058	-1	0.983691	1	0.873302	1
ANXA2_HUMAN	339	0.580806	0.807251	1	0.994671	-1	0.999691	1	0.945101	1	0.568386	-1	0.89408	-1	0.996655	-1	0.976397	1	0.783479	1	0.98126	1
G3P_HUMAN	335	0.00798202	0.00983512	-1	0.157478	-1	0.0888666	-1	0.0888842	-1	0.82894	1	0.929876	1	0.929868	1	0.99907	-1	0.999069	-1	1	-1
K2C6A_HUMAN	564	0.537166	0.861219	-1	0.981668	-1	0.999793	1	0.971941	1	0.99246	1	0.774089	1	0.497355	1	0.950432	1	0.768818	1	0.991836	1
BLMH_HUMAN	455	0.000815189	0.253951	-1	0.00423392	-1	0.0556441	-1	0.0167849	-1	0.414864	-1	0.946973	-1	0.738359	-1	0.843435	1	0.982999	1	0.98803	-1
SPR2G_HUMAN	73	0.00132075	0.144098	1	0.766876	1	0.973368	-1	0.575192	-1	0.779619	-1	0.0322982	-1	0.00214047	-1	0.388705	-1	0.067519	-1	0.905554	-1
K2C1_HUMAN	644	0.0147849	0.0903292	-1	0.184797	-1	0.184953	-1	0.184862	-1	0.981881	1	0.981877	1	0.981877	1	1	-1	1	-1	1	-1
K1H1_HUMAN	416	0.000845414	0.0822905	1	0.989347	-1	0.989347	-1	0.989347	-1	0.0376893	-1	0.0379105	-1	0.0375032	-1	1	1	1	1	1	-1
K1C17_HUMAN	432	0.621241	0.712515	1	0.971273	1	0.998864	1	0.719835	1	0.966464	-1	0.853738	-1	1	-1	0.996534	-1	0.968711	1	0.85923	1
SPB12_HUMAN	405	0.000274059	1	1	0.000757092	-1	0.998338	-1	0.998463	1	0.000757442	-1	0.998338	-1	0.998463	1	0.00224873	1	0.000225854	1	0.977305	1
LX12B_HUMAN	701	0.0375442	0.0528977	1	0.134628	1	0.0856971	1	0.0190037	1	0.994215	-1	0.999633	-1	0.995072	1	0.9996	1	0.931534	1	0.976314	1
Q0EFA5_HUMAN	512	0.48801	0.993085	-1	0.86668	1	0.975153	1	0.776806	1	0.6317	1	0.844863	1	0.515652	1	0.995683	-1	0.99975	1	0.98068	1
KRT85_HUMAN	507	0.496432	0.978499	1	0.928689	-1	0.928687	-1	0.928697	-1	0.648639	-1	0.648631	-1	0.648678	-1	1	-1	1	-1	1	1
LORI_HUMAN	312	0.0350059	0.996212	1	0.204082	1	0.393503	1	0.994721	-1	0.361463	1	0.605829	1	0.942473	-1	0.993703	-1	0.10078	-1	0.217609	-1
CATA_HUMAN	527	0.0382969	0.99994	1	0.810551	-1	0.539192	-1	0.0642352	-1	0.740936	-1	0.459686	-1	0.0472012	-1	0.991215	-1	0.484138	-1	0.761386	-1
PKP1_HUMAN	747	0.423229	0.861676	-1	0.555354	-1	1	1	1	1	0.984179	-1	0.861662	1	0.86167	1	0.555389	1	0.555331	1	1	-1
ECM1_HUMAN	540	0.33372	0.468509	-1	0.661449	-1	0.99913	-1	0.661488	-1	0.997846	1	0.622746	1	0.997846	1	0.804021	1	1	-1	0.804025	-1
K1C23_HUMAN	422	0.25887	0.999979	1	0.914488	-1	0.328756	-1	0.792167	-1	0.878381	-1	0.282483	-1	0.738631	-1	0.816213	-1	0.998585	-1	0.928795	1
D3DUV3_HUMAN	1454	0.00237814	0.00405403	-1	0.0961695	-1	0.0958639	-1	0.0960598	-1	0.729984	1	0.72998	1	0.729998	1	1	-1	1	-1	1	-1
LCE2B_HUMAN	110	0.563017	1	1	0.971654	1	0.740641	1	0.740623	1	0.971654	1	0.740622	1	0.740613	1	0.975379	1	0.975381	1	1	-1
TGM1_HUMAN	817	0.195979	0.883839	-1	0.158233	-1	0.614827	-1	0.99072	-1	0.668933	-1	0.988468	-1	0.989746	1	0.915024	1	0.370684	1	0.872645	1
HORN_HUMAN	2850	0.0176786	0.9703	1	0.0351487	1	0.820981	1	0.119156	1	0.156819	1	0.991855	1	0.383011	1	0.352925	-1	0.987665	-1	0.660747	1
AHNK_HUMAN	5890	0.261029	0.832423	1	0.996257	1	0.996257	1	0.275494	1	0.95923	-1	0.959225	-1	0.877391	1	1	-1	0.479507	1	0.479564	1
E9PBV3_HUMAN	590	0.109306	0.826974	1	0.911661	1	0.194209	1	0.135095	1	0.999624	-1	0.790803	1	0.688354	1	0.672672	1	0.560129	1	0.99978	1
ARGI1_HUMAN	322	3.5872e-24	6.65028e-09	-1	1.69864e-13	-1	4.57854e-09	-1	1.29896e-13	-1	0.273704	-1	0.874606	-1	0.273536	-1	0.83348	1	1	0	0.833467	-1
ZA2G_HUMAN	298	0.32988	0.445824	-1	0.445903	-1	0.984944	-1	0.984942	-1	1	1	0.764793	1	0.764777	1	0.764743	1	0.764758	1	1	1
LCE1C_HUMAN	118	0.0760359	0.139684	1	0.898895	1	0.120396	1	0.849609	1	0.582895	-1	0.999994	1	0.658277	-1	0.538276	1	0.999954	1	0.614146	-1
THIO_HUMAN	105	0.000271003	0.997024	1	0.0311467	1	0.796361	-1	0.20476	1	0.0747486	1	0.592039	-1	0.368821	1	0.00109707	-1	0.929672	-1		1
S10A9_HUMAN	114	0.208131	0.154639	-1	0.997077	-1	0.822478	-1	0.822483	-1	0.287709	1	0.715464	1	0.715456	1	0.949167	-1	0.949177	-1	1	-1
DSC3_HUMAN	896	0.713732	0.88651	-1	0.886499	-1	1	1	0.886494	-1	1	1	0.886508	1	1	1	0.886511	1	1	-1	0.886507	-1
LOXE3_HUMAN	711	0.348711	1	1	0.992202	1	1	-1	0.459245	1	0.992201	1	1	-1	0.459268	1	0.992202	-1	0.736735	1	0.459279	1
TPIS_HUMAN	286	9.7103e-15	5.50647e-09	-1	1.59759e-07	-1	1.32217e-07	-1	1.3287e-07	-1	0.973875	1	0.973878	1	0.97387	1	1	1	1	-1	1	-1
KT33B_HUMAN	404	0.124332	0.643843	1	0.962578	-1	0.962572	-1	0.962573	-1	0.273206	-1	0.273168	-1	0.273159	-1	1	1	1	1	1	1
GSDMA_HUMAN	445	0.076948	0.536793	-1	0.12025	-1	0.364936	-1	0.120371	-1	0.907861	-1	0.998619	-1	0.907843	-1	0.976677	1	1	1	0.976679	-1
HUTH_HUMAN	657	0.902612	0.98486	-1	0.929451	-1	0.92943	-1	0.929435	-1	0.998607	-1	0.998607	-1	0.998607	-1	1	-1	1	-1	1	0
NCRP1_HUMAN	275	0.467729	0.984362	-1	0.984362	-1	0.430495	-1	1	1	1	-1	0.751392	-1	0.984361	1	0.751399	-1	0.984362	1	0.430411	1
CASPE_HUMAN	242	0.023345	0.013094	-1	0.211266	-1	0.787887	-1	0.643793	-1	0.794573	1	0.218283	1	0.333463	1	0.853133	1	0.940839	1	0.999234	-1
C4AMA3_HUMAN	394	0.500562	0.979581	1	0.92828	-1	0.928288	-1	0.928274	-1	0.6527	-1	0.652719	-1	0.652726	-1	1	1	1	0	1	-1
LCE1A_HUMAN	110	0.0600749	0.761525	-1	0.47542	1	0.986225	-1	1	1	0.0429295	1	0.962171	1	0.761567	1	0.20506	-1	0.475404	-1	0.98622	1
LCE1F_HUMAN	118	0.0687341	0.538338	-1	0.618375	1	0.998411	1	1	-1	0.0276767	1	0.358061	1	0.538285	1	0.794303	-1	0.618392	-1	0.998411	-1
KRT83_HUMAN	493	0.0882096	0.561051	1	0.966719	-1	0.966715	-1	0.966713	-1	0.228362	-1	0.228331	-1	0.228375	-1	1	1	1	1	1	1
K2C3_HUMAN	628	0.970873	0.999141	-1	0.998978	-1	0.998982	-1	0.997902	1	1	-1	1	-1	0.980359	1	1	1	0.978869	1	0.97891	1
S10AG_HUMAN	103	0.308997	0.536966	-1	0.988149	-1	0.536887	-1	1	1	0.830276	1	1	-1	0.536917	1	0.830296	-1	0.988151	1	0.536899	1
K1C15_HUMAN	456	0.731041	0.770764	-1	0.902685	-1	0.999525	-1	0.902664	-1	0.99848	1	0.87446	1	0.998481	1	0.962373	1	1	1	0.962366	-1
GGCT_HUMAN	188	0.770957	0.958754	-1	0.828528	-1	0.828536	-1	0.828543	-1	0.995953	-1	0.995953	-1	0.995953	-1	1	-1	1	-1	1	0
K2C73_HUMAN	540	0.294999	0.256552	-1	0.876835	-1	0.999785	-1	0.876835	-1	0.795425	1	0.3402	1	0.7954	1	0.937246	1	1	-1	0.937243	-1
CRCT1_HUMAN	99	0.260893	0.945595	-1	0.953007	1	0.953008	1	0.626184	1	0.589065	1	0.589061	1	0.20236	1	1	1	0.95902	1	0.959019	1
K1C24_HUMAN	525	0.776171	0.876813	-1	0.998176	-1	0.862316	-1	0.86231	-1	0.966399	1	1	-1	1	-1	0.959627	-1	0.959629	-1	1	1
F8VS64_HUMAN	520	0.212663	0.227918	-1	0.577588	-1	0.964554	-1	0.577639	-1	0.951501	1	0.550653	1	0.951499	1	0.915113	1	1	-1	0.915124	-1
SPR2E_HUMAN	72	0.457304	0.950536	1	0.99972	1	0.920425	-1	0.920426	-1	0.983239	-1	0.537964	-1	0.537996	-1	0.84753	-1	0.847504	-1	1	1
D3DS13_HUMAN	156	0.200042	0.144132	-1	0.675125	-1	0.675123	-1	0.968116	-1	0.849304	1	0.849313	1	0.44111	1	1	1	0.958788	1	0.958788	1
LCE1D_HUMAN	114	0.679487	0.974586	-1	0.978198	1	0.974586	-1	0.974586	-1	0.76257	1	1	1	1	1	0.762558	-1	0.762572	-1	1	0
LCE2A_HUMAN	106	0.457196	0.420619	-1	0.71315	-1	0.713131	-1	0.713158	-1	0.990036	1	0.990035	1	0.990034	1	1	1	1	-1	1	-1
PLEC_HUMAN	4684	0.0464704	0.0286903	-1	0.407567	-1	0.407581	-1	0.407532	-1	0.69309	1	0.693089	1	0.693082	1	1	1	1	1	1	-1
K1C27_HUMAN	459	0.207507	0.156524	-1	0.823885	-1	0.823885	-1	0.99766	-1	0.717476	1	0.717498	1	0.281947	1	1	-1	0.945162	1	0.945172	1
K1C12_HUMAN	494	0.283249	0.271587	-1	0.973438	-1	0.882842	-1	1	-1	0.614944	1	0.804572	1	0.271613	1	0.997463	-1	0.973444	1	0.882847	1
S10AE_HUMAN	104	0.0899287	0.201858	-1	0.851027	-1	0.998011	1	0.998011	1	0.756881	1	0.109371	1	0.109312	1	0.683597	1	0.683596	1	1	1
			11		12		8		14		6		3		5		4		1		3
