# Supplementary material for: Distinguishing Ichthyoses by Protein Profiling
Source: PLoS One. 2013 Oct 9;8(10):e75355. doi: 10.1371/journal.pone.0075355 (PMC3793978; doi:10.1371/journal.pone.0075355)
Supplement: Table S3 — Results of pairwise statistical analysis of protein yields by anatomic site. (XLSX) [file pone.0075355.s004.xlsx]

## Sheet: SupplTableS3
Supplemental Table S3. Global p values for difference among the sites for given proteins are listed as well as the p values in two way comparisons between sites.
Those of the latter with p<0.05 are highlighted. The direction of the change is given in each comparison.
ID	Length	Global P-Value Site Effect	P-Value Back - Arm	Dir. Reg. Back - Arm	P-Value Calf - Arm	Dir. Reg. Calf - Arm	P-Value Head - Arm	Dir. Reg. Head - Arm	P-Value Palm - Arm	Dir. Reg. Palm - Arm	P-Value Abdomen - Arm	Dir. Reg. Stomach - Arm	P-Value Calf - Back	Dir. Reg. Calf - Back	P-Value Head - Back	Dir. Reg. Head - Back	P-Value Palm - Back	Dir. Reg. Palm - Back	P-Value Abdomen - Back	Dir. Reg. Stomach - Back	P-Value Head - Calf	Dir. Reg. Head - Calf	P-Value Palm - Calf	Dir. Reg. Palm - Calf	P-Value Abdomen - Calf	Dir. Reg. Stomach - Calf	P-Value Palm - Head	Dir. Reg. Palm - Head	P-Value Abdomen - Head	Dir. Reg. Stomach - Head	P-Value Abdomen - Palm	Dir. Reg. Stomach - Palm	Number
K22E_HUMAN	639	4.18843e-05	0.233222	-1	0.999788	-1	0.194019	-1	0.000311685	-1	0.985266	-1	0.246937	1	0.999998	-1	0.162012	-1	0.504947	1	0.202194	-1	0.000176234	-1	0.997644	-1	0.199963	-1	0.439083	1	0.000954897	1
K1C10_HUMAN	584	2.29254e-06	0.990007	-1	0.828279	-1	0.622024	-1	1.54814e-07	-1	0.863764	-1	0.990697	-1	0.932181	-1	3.50608e-06	-1	0.995024	-1	0.999315	-1	8.01235e-05	-1	1	1	0.000265921	-1	0.998221	1	3.97016e-05	1
H6VRG2_HUMAN	644	0.236931	0.978924	-1	0.15274	-1	0.688048	-1	0.920885	-1	0.995311	-1	0.512191	-1	0.975781	-1	0.999812	-1	0.999952	1	0.91729	1	0.682521	1	0.387995	1	0.996826	1	0.933331	1	0.9971	1
K2C5_HUMAN	590	0.0499142	0.96919	1	0.996213	-1	0.214936	1	0.997898	1	0.523237	1	0.794187	-1	0.672639	1	0.999303	-1	0.937299	1	0.0723187	1	0.936763	1	0.242324	1	0.4473	-1	0.993593	-1	0.794776	1
KPRP_HUMAN	579	3.54254e-05	0.349315	-1	0.0691987	-1	0.317259	-1	0.00233076	-1	0.728911	-1	0.616726	-1	0.999996	-1	0.00908246	-1	0.740703	1	0.696177	1	0.347069	-1	0.046727	1	0.0129579	-1	0.663771	1	0.000128275	1
K1C14_HUMAN	472	2.21911e-15	0.999743	1	0.979344	-1	4.42035e-07	1	0.00061165	1	0.99992	1	0.916223	-1	2.06186e-06	1	0.00168051	1	1	-1	8.09699e-09	1	4.03084e-05	1	0.934445	1	0.56948	-1	1.01847e-06	-1	0.00123185	-1
K1C9_HUMAN	623	1.05302e-99	0.854156	-1	0.627912	-1	0.287054	1	0	1	0.998253	1	0.998075	-1	0.0271579	1	0	1	0.618877	1	0.0114017	1	0	1	0.377249	1	0	1	0.501772	-1	0	-1
FILA2_HUMAN	2391	0.00080677	0.95899	1	0.956455	-1	0.997165	-1	0.00341239	-1	0.996616	-1	0.468313	-1	0.72986	-1	8.18194e-05	-1	0.718674	-1	0.998513	1	0.0298732	-1	0.998815	1	0.00954303	-1	1	-1	0.0101134	1
DSG1_HUMAN	1049	0.419722	0.99515	-1	0.859834	-1	0.964445	-1	0.421164	-1	0.613169	-1	0.983373	-1	0.999549	-1	0.681766	-1	0.858057	-1	0.999123	1	0.967325	-1	0.997021	-1	0.854692	-1	0.960099	-1	0.999487	1
DESP_HUMAN	2871	1.23737e-05	0.0511903	1	0.14513	1	0.00280148	1	0.000933065	1	0.989867	1	0.993078	-1	0.757763	1	0.455295	1	0.128373	-1	0.410985	1	0.179853	1	0.33774	-1	0.99659	1	0.00586471	-1	0.00165154	-1
Q0IIN1_HUMAN	578	1.95873e-11	0.00347606	1	0.980318	-1	0.999836	-1	0.0281796	-1	0.0110397	1	0.000349719	-1	0.00154769	-1	2.56391e-07	-1	0.999025	-1	0.997579	1	0.13149	-1	0.00124514	1	0.0512946	-1	0.00520382	1	1.09238e-06	1
XP32_HUMAN	250	0.00239143	0.413255	-1	0.605434	-1	0.00107469	-1	0.332173	-1	0.537336	-1	0.99583	1	0.0197701	-1	0.999912	-1	0.999479	1	0.00501596	-1	0.977097	-1	0.999974	-1	0.0351603	1	0.00822847	1	0.993478	1
K2C78_HUMAN	520	0.126156	0.886648	1	0.963908	-1	0.928682	-1	0.950013	-1	0.779131	-1	0.419586	-1	0.337741	-1	0.381692	-1	0.184856	-1	0.99999	-1	1	-1	0.995975	-1	0.999999	1	0.999236	-1	0.997942	-1
PLAK_HUMAN	745	1.03423e-06	0.744711	1	0.482521	1	0.0758942	1	0.00112144	1	1	-1	0.996901	1	0.557034	1	0.0077907	1	0.727847	-1	0.82822	1	0.0235792	1	0.458523	-1	0.300862	1	0.0651319	-1	0.000710409	-1
DSC1_HUMAN	894	0.860887	0.999908	-1	0.904778	-1	0.997465	-1	0.994585	-1	0.879828	-1	0.965324	-1	0.999918	-1	0.999635	-1	0.951687	-1	0.991801	1	0.995844	1	1	-1	1	-1	0.986591	-1	0.992586	-1
K1C16_HUMAN	473	2.37335e-64	0.22998	1	1	-1	6.39866e-12	1	3.20245e-05	1	0.906818	1	0.0131334	-1	0	1	2.55488e-05	1	0.406336	-1	0	1	2.21911e-12	1	0.64527	1	1.26599e-10	-1	0	-1	1.74476e-09	-1
K2C80_HUMAN	452	0.336475	0.943319	1	0.995732	1	0.999971	1	0.694746	-1	0.999961	1	0.998626	-1	0.978232	-1	0.189807	-1	0.979556	-1	0.999499	-1	0.379131	-1	0.999571	-1	0.579513	-1	1	1	0.5729	1
F5GWP8_HUMAN	591	0.000859877	0.832885	1	0.903678	1	0.0325332	1	0.241209	1	0.999488	-1	0.999963	-1	0.162374	1	0.811128	1	0.643162	-1	0.115837	1	0.709485	1	0.744374	-1	0.805853	-1	0.0157321	-1	0.13225	-1
TGM3_HUMAN	693	0.0944456	0.971601	1	0.696688	1	0.989007	-1	0.813154	-1	0.977019	1	0.980852	1	0.725253	-1	0.354357	-1	1	-1	0.311507	-1	0.103791	-1	0.975952	-1	0.987205	-1	0.74673	1	0.373946	1
FILA_HUMAN	4061	0.085103	0.958235	1	0.988858	1	0.9881	-1	0.792954	-1	0.996161	-1	0.999356	-1	0.402583	-1	0.179232	-1	0.485176	-1	0.586937	-1	0.272983	-1	0.679049	-1	0.96451	-1	0.999978	1	0.926818	1
ANXA2_HUMAN	339	2.27607e-09	0.00541819	1	0.997218	1	0.999981	-1	0.488823	-1	0.285576	-1	0.0137924	-1	0.00148251	-1	2.08086e-06	-1	2.6037e-07	-1	0.986038	-1	0.197899	-1	0.0904477	-1	0.563565	-1	0.341706	-1	0.999191	-1
G3P_HUMAN	335	1.86111e-05	0.018009	1	0.968704	1	0.705422	1	0.477372	-1	0.998513	-1	0.128339	-1	0.422142	-1	6.83433e-05	-1	0.00539107	-1	0.986675	1	0.121879	-1	0.837061	-1	0.0262129	-1	0.445038	-1	0.729059	1
K2C6A_HUMAN	564	1.0381e-12	0.554836	1	0.999951	1	3.19208e-05	1	0.483732	1	0.998263	1	0.585424	-1	0.000265657	1	0.999994	1	0.726809	-1	4.79322e-06	1	0.504626	1	0.999897	1	0.000404881	-1	3.49088e-06	-1	0.648289	-1
BLMH_HUMAN	455	3.28961e-06	0.648271	1	0.972432	-1	0.0254764	-1	0.238745	-1	0.994493	-1	0.0494999	-1	0.000296091	-1	0.000823376	-1	0.0925348	-1	0.0664096	-1	0.525461	-1	0.999761	1	0.68012	1	0.041418	1	0.367007	1
SPR2G_HUMAN	73	0.0636429	0.185944	-1	0.714993	-1	0.413926	-1	0.155111	-1	0.0644883	-1	0.820666	1	0.990124	1	0.999997	-1	0.987423	-1	0.988211	-1	0.760355	-1	0.455519	-1	0.978321	-1	0.819037	-1	0.994997	-1
K2C1_HUMAN	644	0.00525107	0.051259	-1	0.206739	-1	0.00159285	-1	0.206691	-1	0.0595669	-1	0.925898	1	0.514015	-1	0.925922	1	0.999999	1	0.102519	-1	1	1	0.949401	-1	0.102379	1	0.461388	1	0.949389	-1
K1H1_HUMAN	416	0.0525507	0.799848	-1	1	-1	0.085722	-1	1	-1	0.855938	-1	0.7786	1	0.678758	-1	0.778598	1	0.999997	1	0.0718103	-1	1	1	0.839446	-1	0.0719013	1	0.603639	1	0.839407	-1
K1C17_HUMAN	432	5.45876e-05	0.734392	1	0.997082	-1	0.0246077	1	0.691903	1	0.999516	1	0.247119	-1	0.172035	1	0.999999	1	0.783243	-1	0.000332109	1	0.210297	1	0.939779	1	0.205091	-1	0.00591172	-1	0.733052	-1
SPB12_HUMAN	405	3.00503e-05	0.710959	1	0.834876	-1	0.0622885	-1	0.968769	1	0.99814	-1	0.0191821	-1	4.15378e-05	-1	0.962816	-1	0.189513	-1	0.43159	-1	0.155361	1	0.939589	1	0.000923125	1	0.0728072	1	0.657264	-1
LX12B_HUMAN	701	0.0506138	0.640459	-1	1	1	0.186002	-1	1	1	0.998113	1	0.640363	1	0.965912	-1	0.640475	1	0.366876	1	0.18614	-1	1	-1	0.998112	1	0.186028	1	0.0697531	1	0.998113	1
Q0EFA5_HUMAN	512	0.518437	0.90394	1	0.994557	1	0.79682	1	1	-1	0.999771	1	0.988708	-1	0.99962	1	0.769046	-1	0.935024	-1	0.936703	1	0.980756	-1	0.999579	-1	0.581574	-1	0.813557	-1	0.998748	1
LORI_HUMAN	312	0.0153008	0.184075	1	0.581373	1	1	-1	0.995255	-1	0.971923	1	0.968723	-1	0.123824	-1	0.0340514	-1	0.525543	-1	0.50061	-1	0.213387	-1	0.939029	-1	0.994647	-1	0.961126	1	0.749408	1
CATA_HUMAN	527	0.18564	0.999625	1	0.999999	1	0.58651	-1	0.788047	-1	0.99959	-1	0.999796	-1	0.246214	-1	0.440607	-1	0.976927	-1	0.382839	-1	0.611345	-1	0.997193	-1	0.999005	1	0.670094	1	0.869574	1
POF1B_HUMAN	589	0.155868	0.981966	-1	0.997452	1	0.586294	1	1	1	0.988164	-1	0.861898	1	0.220043	1	0.981969	1	1	1	0.845309	1	0.997453	-1	0.887169	-1	0.586351	-1	0.244203	-1	0.988166	-1
PKP1_HUMAN	747	9.15306e-05	0.872679	-1	0.999999	-1	0.554678	-1	0.465924	1	0.908617	-1	0.818738	1	0.986945	-1	0.00493823	1	0.999998	1	0.423231	-1	0.141779	1	0.870346	-1	0.000641788	1	0.973614	1	0.00699004	-1
ECM1_HUMAN	540	0.072795	0.32281	-1	0.988778	-1	0.0678179	-1	0.988777	-1	0.831375	-1	0.714803	1	0.975817	-1	0.714803	1	0.959687	1	0.264864	-1	1	-1	0.992056	-1	0.264821	1	0.612589	1	0.992055	-1
K1C23_HUMAN	422	1.02301e-05	0.239343	1	0.999926	1	0.0137224	-1	0.830872	-1	0.853913	-1	0.348893	-1	3.41935e-05	-1	0.0136371	-1	0.0157588	-1	0.00799396	-1	0.710195	-1	0.739528	-1	0.184581	1	0.169184	1	1	1
D3DUV3_HUMAN	1454	0.0532398	0.963451	1	0.999954	-1	0.991568	-1	0.915095	-1	0.422291	-1	0.825357	-1	0.551683	-1	0.270621	-1	0.0291179	-1	0.997521	-1	0.937054	-1	0.401335	-1	0.996772	-1	0.688312	-1	0.921176	-1
TGM1_HUMAN	817	0.00490534	0.82076	1	0.985046	-1	0.866503	-1	0.0952838	-1	0.853445	-1	0.393895	-1	0.165336	-1	0.00192773	-1	0.155091	-1	0.997196	-1	0.36459	-1	0.996249	-1	0.664728	-1	1	-1	0.683533	1
HORN_HUMAN	2850	2.13272e-50	0.942937	-1	0.999213	-1	0.873719	-1	3.34066e-12	1	0.986449	-1	0.991229	1	0.999918	-1	1.04361e-14	1	0.999767	1	0.964275	-1	5.88418e-15	1	0.999556	-1	2.65343e-14	1	0.995977	1	7.10543e-15	-1
AHNK_HUMAN	5890	0.523034	0.823677	-1	1	-1	0.838403	-1	1	-1	0.874156	-1	0.823687	1	1	1	0.823665	1	0.999998	1	0.838375	-1	1	-1	0.874156	-1	0.838417	1	1	1	0.874173	-1
E9PBV3_HUMAN	590	3.43146e-05	0.355732	1	0.999171	1	0.0348655	-1	1	-1	0.833284	-1	0.478962	-1	1.68793e-05	-1	0.252235	-1	0.010922	-1	0.00766632	-1	0.998597	-1	0.552951	-1	0.0239719	1	0.36945	1	0.799656	-1
ARGI1_HUMAN	322	0.000102076	0.999293	-1	0.653155	-1	0.00185845	-1	0.227633	-1	0.0560377	-1	0.666561	-1	0.000882407	-1	0.179422	-1	0.0332944	-1	0.0373726	-1	0.947021	-1	0.570821	-1	0.219537	1	0.619418	1	0.972356	-1
ZA2G_HUMAN	298	0.000347305	0.226655	1	0.972329	-1	0.776374	-1	0.972324	-1	0.936161	1	0.0131148	-1	0.0019627	-1	0.0131473	-1	0.675069	-1	0.991424	-1	1	1	0.418463	1	0.991423	1	0.142518	1	0.418591	1
THIO_HUMAN	105	9.5931e-06	0.001084	1	0.00720089	1	0.976062	1	0.993055	1	0.598276	1	0.991268	-1	0.00997502	-1	0.00587566	-1	0.0996274	-1	0.0527889	-1	0.0335938	-1	0.326817	-1	0.999974	-1	0.95287	1	0.900755	1
S10A9_HUMAN	114	0.443364	0.999134	-1	1	1	0.645658	1	1	1	0.998618	1	0.999134	1	0.409603	1	0.999134	1	0.972482	1	0.645764	1	1	-1	0.998618	1	0.645708	-1	0.869341	-1	0.998618	1
DSC3_HUMAN	896	0.0636907	1	-1	1	1	0.0565428	-1	1	1	0.928935	-1	1	1	0.0595912	-1	1	1	0.935407	-1	0.0565198	-1	1	-1	0.928937	-1	0.0565983	1	0.363406	1	0.928945	-1
LOXE3_HUMAN	711	0.0388899	0.774179	-1	0.999883	-1	0.0264711	-1	0.999883	-1	0.824996	-1	0.888925	1	0.392312	-1	0.888938	1	0.999999	1	0.0481836	-1	1	1	0.922787	-1	0.0479469	1	0.339466	1	0.922785	-1
TPIS_HUMAN	286	0.656684	0.990934	-1	0.935145	-1	0.999985	-1	0.839824	-1	0.789747	-1	0.998786	-1	0.995802	1	0.984103	-1	0.96896	-1	0.946961	1	0.999726	-1	0.998643	-1	0.847219	-1	0.792763	-1	0.999997	-1
GSDMA_HUMAN	445	0.000221966	0.999814	1	0.590244	-1	0.00104649	-1	0.353737	-1	0.732816	-1	0.301385	-1	0.000207632	-1	0.136875	-1	0.441471	-1	0.0522187	-1	0.998368	-1	0.999868	1	0.125921	1	0.0294394	1	0.985489	1
HUTH_HUMAN	657	0.00750721	0.999139	-1	0.964972	1	0.145917	-1	0.994421	1	0.951127	1	0.769899	1	0.210547	-1	0.91164	1	0.725418	1	0.00659237	-1	0.999613	-1	1	1	0.0169787	1	0.00512845	1	0.998872	1
NCRP1_HUMAN	275	0.0461614	0.724363	1	0.945628	-1	0.994917	-1	0.536186	-1	0.996668	-1	0.204843	-1	0.390127	-1	0.0316538	-1	0.417235	-1	0.99904	1	0.96608	-1	0.99833	1	0.847625	-1	1	1	0.826028	1
CASPE_HUMAN	242	0.0545827	0.990341	1	0.98855	1	0.253387	-1	0.964526	-1	0.949506	-1	1	1	0.0676503	-1	0.714582	-1	0.670358	-1	0.0639842	-1	0.700398	-1	0.655675	-1	0.740499	1	0.780933	1	1	-1
S10A7_HUMAN	101	0.069321	0.778153	1	0.955415	1	0.26524	1	1	-1	0.999984	-1	0.996343	-1	0.934162	1	0.714131	-1	0.6198	-1	0.706768	1	0.936951	-1	0.886635	-1	0.186002	-1	0.137176	-1	0.999988	-1
S10A8_HUMAN	93	3.88557e-05	0.992145	-1	1	-1	0.0640711	1	1	-1	0.994757	-1	0.99259	1	0.00750492	1	0.99259	1	1	1	0.0232903	1	1	1	0.995204	-1	0.023045	-1	0.00831671	-1	0.995205	-1
K2C6B_HUMAN	564	4.32542e-14	0.961137	-1	0.999999	-1	0.000757599	1	0.999999	-1	0.998781	1	0.959239	1	2.01101e-07	1	0.95923	1	0.72109	1	2.34204e-06	1	1	1	0.99204	1	3.16542e-06	-1	1.68777e-05	-1	0.992041	1
SPR1B_HUMAN	89	0.824606	0.928609	-1	1	1	1	1	1	1	0.951335	-1	0.928609	1	0.928609	1	0.928613	1	0.999999	1	1	-1	1	1	0.951331	-1	1	1	0.95133	-1	0.951333	-1
K2C3_HUMAN	628	0.00256439	0.908855	1	0.995115	1	0.987029	1	0.179433	1	0.0214079	1	0.994822	-1	0.99864	-1	0.68921	1	0.159912	1	0.999995	1	0.360795	1	0.0481854	1	0.436279	1	0.0658333	1	0.926272	1
SPB3_HUMAN	390	5.01083e-05	0.999927	-1	1	1	0.0176296	1	1	1	0.682877	-1	0.999927	1	0.00880862	1	0.999927	1	0.810787	-1	0.0177102	1	1	-1	0.68298	-1	0.0178228	-1	8.49644e-05	-1	0.68299	-1
LEG7_HUMAN	136	0.354252	0.414637	-1	1	-1	1	-1	1	-1	0.971892	-1	0.414658	1	0.414664	1	0.41469	1	0.875697	1	1	-1	1	-1	0.971892	-1	1	-1	0.971887	-1	0.971891	-1
S10AG_HUMAN	103	0.0221567	0.892229	-1	1	-1	0.0480877	-1	0.997309	1	0.925206	-1	0.880667	1	0.370271	-1	0.612678	1	0.999999	1	0.040984	-1	0.996553	1	0.916737	-1	0.0117723	1	0.3179	1	0.675451	-1
K1C15_HUMAN	456	1.72553e-12	0.378415	-1	1	-1	1.47279e-05	1	1	-1	0.999535	-1	0.378463	1	3.01442e-10	1	0.378583	1	0.584402	1	1.54058e-05	1	1	1	0.999535	-1	1.11972e-05	-1	3.19182e-06	-1	0.999536	-1
INVO_HUMAN	585	0.064724	0.218919	-1	1	-1	0.590277	-1	1	-1	0.940145	-1	0.141771	1	0.982746	1	0.141647	1	0.697419	1	0.49242	-1	1	-1	0.916094	-1	0.492501	1	0.974475	1	0.916101	-1
GGCT_HUMAN	188	0.033442	0.994625	-1	1	1	0.0464571	-1	0.996798	1	0.921694	-1	0.99461	1	0.150277	-1	0.912663	1	0.99756	-1	0.0465494	-1	0.99679	1	0.921525	-1	0.0137424	1	0.334858	1	0.689434	-1
K2C73_HUMAN	540	0.591983	0.868622	-1	0.99131	-1	0.993911	-1	0.989454	1	0.997967	-1	0.993782	1	0.991151	1	0.53283	1	0.980632	1	1	1	0.83704	1	0.999985	1	0.856679	1	0.999997	1	0.901371	-1
CATD_HUMAN	412	0.755425	1	-1	1	1	0.999666	1	1	1	0.827245	-1	1	1	0.999479	1	1	1	0.841095	-1	0.999666	1	1	-1	0.82725	-1	0.999666	-1	0.653623	-1	0.827257	-1
PRDX1_HUMAN	199	0.570177	0.931164	-1	1	1	0.698853	-1	1	0	0.953128	-1	0.931135	1	0.996025	-1	0.931153	1	0.999999	1	0.698896	-1	1	-1	0.953119	-1	0.698864	1	0.991693	1	0.953139	-1
K1C24_HUMAN	525	0.15206	1	1	0.682857	1	0.839187	-1	0.984843	1	0.934849	1	0.685662	1	0.837063	-1	0.985298	1	0.936106	1	0.0998258	-1	0.966035	-1	0.994677	-1	0.438031	1	0.287836	1	0.999794	1
F8VS64_HUMAN	520	0.659677	0.999889	-1	0.803389	-1	0.862268	-1	0.803365	-1	0.901484	-1	0.908473	-1	0.944854	-1	0.908474	-1	0.965944	-1	0.999996	1	1	1	0.999927	1	0.999996	-1	0.999999	1	0.999927	1
FABP5_HUMAN	135	0.205793	0.897876	-1	1	1	0.24146	-1	1	1	0.929301	-1	0.897854	1	0.841044	-1	0.897876	1	0.999999	1	0.241337	-1	1	1	0.929292	-1	0.241209	1	0.793809	1	0.929296	-1
ENOA_HUMAN	434	0.810051	0.945467	-1	1	-1	0.950792	-1	1	-1	0.963178	-1	0.945467	1	1	1	0.945466	1	0.999999	1	0.950782	-1	1	1	0.963179	-1	0.950787	1	1	1	0.963176	-1
MYH9_HUMAN	1960	0.0432215	0.832435	-1	1	1	0.0495149	-1	1	1	0.880768	-1	0.832442	1	0.50093	-1	0.832431	1	0.999998	1	0.0495053	-1	1	1	0.88078	-1	0.0493826	1	0.433965	1	0.880783	-1
CAN1_HUMAN	714	0.0768959	0.998441	1	1	-1	0.0995819	-1	1	-1	0.948756	-1	0.998442	-1	0.0396691	-1	0.998442	-1	0.78705	-1	0.0996303	-1	1	1	0.94877	-1	0.0995508	1	0.457133	1	0.948775	-1
PLEC_HUMAN	4684	0.0318652	0.651484	-1	0.997125	-1	0.0176417	-1	0.997124	-1	0.710423	-1	0.896788	1	0.414899	-1	0.896765	1	0.999999	1	0.0559528	-1	1	1	0.928497	-1	0.0560643	1	0.361797	1	0.928508	-1
K1C27_HUMAN	459	0.049443	0.995123	-1	1	-1	0.0371914	-1	1	-1	0.912978	-1	0.995123	1	0.122944	-1	0.995123	1	0.996441	-1	0.0372856	-1	1	1	0.912986	-1	0.0373025	1	0.305053	1	0.912978	-1
PRDX2_HUMAN	198	0.0490989	0.993887	-1	1	-1	0.0369163	-1	1	1	0.912713	-1	0.993888	1	0.12915	-1	0.99389	1	0.997226	-1	0.0368512	-1	1	1	0.912705	-1	0.0369143	1	0.304476	1	0.912702	-1
K1C12_HUMAN	494	0.0318652	0.651532	-1	0.997123	-1	0.0176364	-1	0.997124	-1	0.71044	-1	0.896807	1	0.41495	-1	0.89677	1	0.999999	1	0.0558029	-1	1	-1	0.928485	-1	0.0558969	1	0.36171	1	0.92851	-1
ACTB_HUMAN	375	0.188945	0.701499	-1	1	-1	0.376591	-1	1	-1	0.853332	-1	0.693733	1	0.995491	-1	0.693713	1	0.999758	1	0.367046	-1	1	-1	0.848581	-1	0.367167	1	0.967661	1	0.848571	-1
S10AE_HUMAN	104	0.0510841	0.994016	-1	1	1	0.0383069	-1	1	1	0.914269	-1	0.994018	1	0.132693	-1	0.994018	1	0.997287	-1	0.0384965	-1	1	1	0.914293	-1	0.0385789	1	0.309732	1	0.914276	-1
