# Supplementary material for: Distinguishing Ichthyoses by Protein Profiling
Source: PLoS One. 2013 Oct 9;8(10):e75355. doi: 10.1371/journal.pone.0075355 (PMC3793978; doi:10.1371/journal.pone.0075355)
Supplement: Table S4 — Proteins identified by analysis of epidermis from participants with various diagnoses. (XLSX) [file pone.0075355.s005.xlsx]

## Sheet: SupplTableS4
Supplemental Table S4. Spectral counts adjusted for shared peptides. Each subject, distinguished by number code, was sampled at 2 (8 circles each), 3 (4 circles each) or 5 (2 circles each) depths, where the most superficial samples are labeled "a". Two Subjects (S3 and Family 1 Daughter) were sampled on two occasions.																																																Family I
Diagnosis			IV			IV			IV			IV						IV Compound2						AD			LI			LI			Norm						Norm						Norm			IV
ID	Length		S1a	S1b		S2a	S2b		S3a	S3b		S3a	S3b	S3c	S3d	S3e		S4a	S4b	S4c	S4d	S4e		S5a	S5b		S6a	S6b		S7a	S7b		Ctl8a	Ctl8b	Ctl8c	Ctl8d	Ctl8e		Ctl9a	Ctl9b	Ctl9c	Ctl9d	Ctl9e		Ctl10a	Ctl10b		Father14	Father58
K22E_HUMAN	639		833.466	691.148		754.578	766.288		1090.39	821.784		1381.81	1700.6	1770.75	1730.12	1696.69		1125.49	1225.82	1223.48	1233.99	1111.79		742.671	674.932		461.103	333.001		314.153	284.031		1518.42	1527.41	1385.79	1505.97	1623.27		710.439	911.666	861.497	632.675	707.568		659.693	593		1122.9	1189.49
K1C10_HUMAN	584		952.669	866.752		796.244	658.418		913.316	886.501		1351.59	1409.35	1431.37	1442.28	1362.41		890.869	1111.96	1069.62	1158.83	1061.51		704.734	754.924		1035.33	950.523		885.538	979.008		1305.51	1324.89	1183.93	1317.36	1390.92		758.504	790.409	772.41	495.946	629.867		1006.91	823.748		767.831	868.923
H6VRG2_HUMAN	644		475.575	466.791		532.917	463.499		484.413	473.496		467.476	568.537	584.362	549.098	547.013		420.982	597.14	630.702	580.637	610.52		444.702	486.419		847.677	878.724		713.76	782.84		538.072	739.963	694.669	705.503	609.114		431.541	460.455	597.169	335.575	477.59		661.394	626.43		732.682	593.246
K2C5_HUMAN	590		49.667	57.769		54.156	48.527		102.265	89.039		150.775	124.031	94.034	88.179	83.278		92.587	87.761	91.034	95.033	80.094		72.13	50.501		89.603	145.607		131.983	104.265		86.913	69.378	66.981	77.208	78.68		48.01	39.856	39.909	38.271	35.787		68.96	53.369		97.136	96.211
KPRP_HUMAN	579		93	93		98	83		107	107		109	123	119	95	99		90	89	87	109	86		74	76		87	83		63	57		94	100	86	78	121		134	135	175	113	136		108	108		164	150
K1C14_HUMAN	472		42.522	30.245		48.938	35.123		88.865	69.123		130.117	85.372	119.972	89.956	123.911		47.713	58.516	88.21	63.074	95.91		53.973	64.318		241.312	202.142		197.155	203.576		46.29	53.395	46.305	43.923	43.333		25.265	26.694	28.558	16.667	12.436		40.607	29.742		37.333	36.989
K1C9_HUMAN	623		6	7		22	6		12	16		28	13	26	18	32		7	4	16	23	14		9	4		42	34		17	20		35	18	23	10	20		12	19	21	26	29		8	6		60	79
FILA2_HUMAN	2391		44	41		59	47		29	40		94	88	81	94	90		70	83	90	79	74		40	44		50	45		18	28		44	41	37	35	54		73	84	59	66	39		59	37		33	52
DSG1_HUMAN	1049		39	56		51	58		73	81		75	74	71	69	66		64	69	69	74	75		45	59		93	105		77	75		52	51	65	71	74		87	75	84	72	97		50	52		34	50
DESP_HUMAN	2871		4	2		36	26		114	122		133	131	114	107	88		47	58	80	86	91		31	36		248	237		178	193		19	5	6	4	7		109	115	94	97	80		0	4		0	0
Q0IIN1_HUMAN	578		44.587	41.086		35.7	45.459		15	18.044		48.082	42	33.764	41.219	36.72		40.349	44.166	36.063	40.261	34.703		31.036	42		5.187	7		7.76	6.278		32.09	38.458	35.304	35.289	34.287		28.071	38.951	32.12	29.743	14.209		104.059	64.278		31	27
XP32_HUMAN	250		23	17		28	24		13	25		15	22	16	17	12		18	24	23	22	21		17	15		37	29		20	12		22	22	25	29	30		32	37	30	27	35		27	22		19	33
K2C78_HUMAN	520		31.479	22.096		27.675	21.961		19.152	16.04		23.994	21.913	20.27	17.911	14.31		17	18	22	16	20.394		17.486	18.157		25.094	17.165		18.166	17.953		21	19.655	14.8	28.691	15.319		17	9.2	10	11.27	0		24.472	19.294		14	25
PLAK_HUMAN	745		0	0		6	0		56.559	32.5		28	43	39.5	26	30		13.571	10.667	20	16	17.613		6.923	6.111		102.411	121		82.489	77		3.6	0	0	0	0		34.302	38.667	42.483	34	29.765		0	0		0	0
DSC1_HUMAN	894		11	16		22	18		29	28		23	24	23	26	31		35	32	23	31	29		12	16		33	35		22	19		21	22	29	22	28		6	4	5	4	4		14	26		5	12
K1C16_HUMAN	473		8.163	0		2.529	0		32.596	46.507		56.68	41.668	37.719	46.627	35.902		6.22	2.602	4.412	5.023	5.942		12.019	9.931		82.585	91.27		64.291	75.067		4.667	0	6.339	3.711	5.812		0	0	3.714	4.054	4.477		2.572	0		4.721	5.932
K2C80_HUMAN	452		5.157	6.109		10.618	6.266		12.539	10.852		20	18	21.256	20.944	18.74		21.596	24.555	19.725	21.199	17.791		10.302	11.414		18.454	24.179		17.914	16.941		23.598	13.134	10.46	10.243	15.449		11.939	14.42	15.305	6.692	5.214		17.135	13.588		4.084	4
F5GWP8_HUMAN	591		8.488	5		0	3.459		31.241	30.619		71.69	0	61.36	0	0		9.227	22.318	0	10.872	32.581		12.018	5.654		106.047	0		52	0		3.263	0	0	0	0		28.786	25.225	1.834	0	17.455		6.005	0		0	0
KRT86_HUMAN	486		19.55	5		13.895	5		0	0		0	0	0	0	0		0	0	0	0	0		4	0		0	0		9	0		0	0	0	0	0		15.641	10	4	41.075	11		7	0		0	0
TGM3_HUMAN	693		7	2		21	14		24	14		29	28	24	18	23		12	13	11	5	8		11	10		37	42		24	23		0	2	0	2	0		11	7	4	2	0		18	8		6	6
FILA_HUMAN	4061		0	0		0	0		0	0		0	0	0	3	0		9	35	44	44	34		0	0		33	24		28	61		0	3	0	0	0		7	5	9	4	0		3	3		0	0
ANXA2_HUMAN	339		4	7		16	8		18	13		29	30	23	28	21		16	21	15	16	11		8	8		16	18		9	14		5	12	5	3	9		16	17	10	11	7		15	4		0	0
G3P_HUMAN	335		9	5		6	7		20	8		20	20	20	17	11		6	7	6	4	6		4	5		34	34		21	20		3	0	0	0	2		9	6	4	0	0		6	3		9	9
K2C6A_HUMAN	564		5.035	0		3.178	0		16.357	7.143		14.153	11.795	12.72	15.267	16.52		0	1.281	0	2.941	3.355		3.822	6.271		66.555	63.44		43.864	41.841		3.952	0	0	0	3.939		0	4.226	0	4.888	2.316		2.643	0		16.1	2.981
BLMH_HUMAN	455		9	3		13	5		8	2		21	13	11	11	7		7	9	5	5	6		13	13		37	29		11	9		3	0	0	0	0		3	3	4	0	0		10	5		0	0
SPR2G_HUMAN	73		0	0		0	0		8	10		14	15	17	15	11		8	3	8	9	4		0	0		9.375	10		10.667	8		0	0	0	0	0		7	7	5	6	0		0	3		0	4
K2C1_HUMAN	644		0	0		0	0		0	0		0	0	0	0	0		0	0	0	0	0		0	0		0	0		0	0		0	0	0	0	0		0	0	0	0	0		0	0		0	0
K1H1_HUMAN	416		15	7		11	3		0	0		0	0	0	0	0		0	0	0	0	0		4	0		0	0		4	0		0	2	0	0	0		18.333	8	0	21.846	0		6	0		0	0
K1C17_HUMAN	432		0	0		12.242	0		7.317	3.75		15.324	27.544	9.452	27.43	25.556		9.4	5.341	7.428	3.857	1.73		0	0		18.2	52.915		34.526	49.099		4.67	4.641	5.429	0	4.936		3.143	2.005	0	6.333	0		0	2.469		0	2.156
SPB12_HUMAN	405		5	0		12	5		8	6		5	10	9	7	8		4	7	2	4	4		3	5		25	24		14	13		0	5	0	0	0		5	3	0	2	4		9	0		0	4
LX12B_HUMAN	701		9	9		14	12		14	12		13	11	9	11	8		8	9	7	4	7		15	9		16	13		4	5		8	5	6	0	3		9	4	3	4	4		18	15		4	2
Q0EFA5_HUMAN	512		6	8		9	9		11	14		0	3	4	4	5		0	5	0	6	6		7	10		9	11		11	9		0	0	0	6	5		0	0	0	0	0		5	13		0	5
KRT85_HUMAN	507		3.45	2		10.105	0		0	0		0	0	0	0	0		0	0	0	0	0		2	0		0	0		0	0		0	0	0	0	0		14.112	0	0	13.925	0		0	0		0	0
LORI_HUMAN	312		2.5	1.5		3	0		0	0		0	2	0	1.5	2		1	0	1	2	0		0	1		10.5	6		4.5	7		1.5	2.5	2.5	0	1.5		3	1	1.5	4.5	0		3.5	2.5		0	9.5
CATA_HUMAN	527		8	2		7	3		6	2		17	18	17	16	12		6	6	6	2	3		0	0		2	3		0	0		2	0	0	0	2		9	7	4	4	0		7	0		0	0
POF1B_HUMAN	589		0	0		0	0		13	8		9	13	10	7	9		0	2	3	6	5		0	2		44	50		35	29		0	0	0	0	0		17	9	8	12	7		0	0		0	0
PKP1_HUMAN	747		0	0		3	0		6	13		6	10	10	8	8		7	5	7	15	17		4	7		26	28		17	14		0	0	0	0	0		4	6	4	8	0		3	0		0	0
ECM1_HUMAN	540		6	5		4	0		4	2		7	7	6	6	2		6	12	4	7	4		3	0		7	11		0	0		5	3	0	0	4		8	8	5	6	0		5	3		3	4
K1C23_HUMAN	422		3	2.002		6	3		9	6		10	14	10.625	12.706	5		7	6.6	7.333	3	7.714		6	8		11	16.111		9	11.25		7	0	3	0	0		2	0	0	0	0		10	9		0	0
D3DUV3_HUMAN	1454		0	0		6	5		9	4		15	15	7	7	9		0	0	0	0	0		0	2		35	35		6	17		0	0	0	0	0		0	0	0	0	0		4	0		0	0
LCE2B_HUMAN	110		0	0		0	0		0	0		6	4	4	7	8		7	7	6	5	4		0	0		2	0		0	0		7	10	9	8	6		9	9	6	8	0		5	0		0	0
TGM1_HUMAN	817		2	1.333		5.333	3.667		4.333	3.333		4.333	3.333	5.333	5.667	4		5	2.667	4.333	3.667	2.667		3.667	3		0	0		0	0		3.667	3	0	2.333	3		5.333	4.667	2	4.333	2		5.333	3.667		0.667	1.667
HORN_HUMAN	2850		0	0		0	0		0	0		0	0	0	0	0		0	0	0	0	0		0	0		3.5	1		0	2		0	0	0	0	0		0	0	0	0	0		0	0		0	5
AHNK_HUMAN	5890		0	3		2	3		0	0		3	2	3	4	2		3	0	3	12	8		2	2		0	0		0	0		0	4	0	2	2		6	5	8	10	4		5	0		0	0
E9PBV3_HUMAN	590		0	0		0	0		0	0		4	0	4	5	6		6	4	0	3	0		0	0		27	15		7	5		3	0	0	0	0		4	0	0	0	0		0	0		0	0
ARGI1_HUMAN	322		6	2		5	5		6	5		9	9	6	5	0		4	6	4	0	0		0	0		18	16		5	7		0	0	0	0	0		5	0	0	0	0		7	2		0	0
ZA2G_HUMAN	298		3	0		0	0		7	6		13	14	16	13	12		4	0	0	0	0		2	2		10	4		2	2		0	0	0	0	0		0	0	0	0	0		9	0		0	0
LCE1C_HUMAN	118		0	0		0	0		0	0		0	0	0	0	0		0	7.333	3.429	8	8		0	0		8.867	6.25		0	2.667		0	5.5	3	0	7		0	0	0	0	0		5	0		0	0
THIO_HUMAN	105		0	0		0	0		0	0		6	3	3	3	2		3	0	0	0	0		0	0		10	12		2	6		0	0	0	0	2		0	0	0	0	0		0	0		7	0
S10A9_HUMAN	114		0	0		3	0		2	0		2	0	0	0	0		0	0	0	0	0		0	3		36	32		37	41		0	0	0	0	0		0	0	0	0	0		0	0		0	0
DSC3_HUMAN	896		2	0		2	0		7	7		3	2	0	3	0		3	5	6	5	7		2	4		11	19		8	10		0	0	0	0	0		0	0	0	0	0		0	2		0	0
LOXE3_HUMAN	711		3	3		4.5	4.5		4	1.5		3.5	1.5	4.5	1	0		2	3.5	1.5	2	2.5		4	3		0	3		0	0		3	2	0	0	2		4	4	2.5	1.5	2		7	6		0	1
TPIS_HUMAN	286		0	0		0	0		12	2		19	11	11	8	8		0	0	0	0	0		3	0		5	5		0	0		0	0	0	0	0		0	2	0	0	0		0	0		0	0
KT33B_HUMAN	404		0	0		0	0		0	0		0	0	0	0	0		0	0	0	0	0		0	0		0	0		0	0		0	0	0	0	0		6.667	0	0	11.5	0		0	0		0	0
GSDMA_HUMAN	445		3	0		4	2		4	2		7	7	6	5	2		3	0	0	0	0		0	0		6	3		7	3		0	0	0	0	0		0	0	0	0	0		7	0		0	3
HUTH_HUMAN	657		2	0		9	0		2	0		0	0	0	0	0		4	0	0	0	0		6	3		14	15		0	6		0	0	0	0	0		0	0	0	0	0		0	0		0	0
NCRP1_HUMAN	275		2	2		7	0		4	0		0	0	4	3	0		3	0	0	2	0		0	0		10	4		3	0		0	0	0	0	0		3	0	0	0	0		7	0		0	0
CASPE_HUMAN	242		0	0		3	0		5	2		8.5	8	8.5	6.5	7.5		3	3.5	1.5	0	0		1.5	0		5.5	8.5		1.5	2		1.5	0	0	0	0		1	0	0	0	0		1	0		0	0
S10A7_HUMAN	101		0	0		0	0		10	3		0	5	5	0	0		0	0	0	0	0		0	0		11	10.889		10	14		0	0	0	0	0		0	0	0	0	0		0	0		0	0
S10A8_HUMAN	93		0	0		2	0		6	0		0	0	0	0	0		0	0	0	0	0		0	0		17	14		20	30		0	0	0	0	0		0	0	0	0	0		0	0		0	0
TBA1B_HUMAN	451		0	0		0	0		0	0		0	0	0	0	0		0	0	0	0	0		0	0		61.257	20.571		19.286	45.29		0	0	0	0	0		0	0	0	0	0		0	0		0	0
K2C6B_HUMAN	564		0	0		0	0		3.523	6.46		0	0	0	0	0		0	0	0	0	0		0	0		6.657	10.366		9.526	0		0	0	0	0	0		0	0	0	0	0		0	0		0	0
C4AMA3_HUMAN	394		0	0		0	0		0	0		0	0	0	0	0		0	0	0	0	0		0	0		0	0		0	0		0	0	0	0	0		2	0	0	5	0		0	0		0	0
LCE1A_HUMAN	110		0	0		0	0		0	0		0	0	0	0	4		5	3.667	4.571	4	5		0	0		10.133	3.75		4	5.333		0	0	0	0	5		5	2	0	3	0		5	0		0	0
KRA93_HUMAN	159		0	0		0	0		0	0		0	0	0	0	0		0	0	0	0	0		0	0		0	0		0	0		0	0	0	0	0		0	0	0	7	0		6	0		0	0
KRT82_HUMAN	513		0	0		0	0		0	0		0	0	0	0	0		0	0	0	0	0		0	0		0	0		0	0		0	0	0	0	0		3.545	0	0	0	0		0	0		0	0
LCE1F_HUMAN	118		0	0		0	0		0	0		0	0	0	0	0		0	0	0	7	4		0	0		5	2		0	0		0	5.5	3	0	3		0	0	6	0	0		3	0		0	0
KT33A_HUMAN	404		0	0		0	0		0	0		0	0	0	0	0		0	0	0	0	0		0	0		0	0		0	0		0	0	0	0	0		0	0	0	5.654	0		0	0		0	0
KRT83_HUMAN	493		0	0		0	0		0	0		0	0	0	0	0		0	0	0	0	0		0	0		0	0		0	0		0	0	0	0	0		8.702	0	0	0	0		0	0		0	0
SPR1B_HUMAN	89		0	0		0	0		2	0		0	0	0	0	0		2	4	2	7	4		0	0		6.5	10		5.143	6.333		0	0	0	0	0		3	3	5	3	6		0	0		0	0
K2C3_HUMAN	628		0	0		0	0		0	0		0	0	0	0	2.191		0	0	0	0	0		0	2.034		2.114	3.079		0	0		0	0	0	0	0		0	0	0	0	0		0	0		0	0
SPB3_HUMAN	390		0	0		0	0		0	0		0	0	0	0	0		0	0	0	0	0		0	0		11.786	25.13		16.235	11.6		0	0	0	0	0		0	0	0	0	0		0	0		0	0
LEG7_HUMAN	136		0	0		0	0		0	0		0	0	0	0	0		0	0	0	0	0		0	0		20	25		15	9		0	0	0	0	0		0	0	0	0	0		0	0		0	0
S10AG_HUMAN	103		0	0		6	0		0	0		3	5	0	0	0		0	0	0	0	3		4	0		0	5		0	0		0	0	0	0	0		3	0	0	3	0		2	0		0	0
K1C15_HUMAN	456		2.158	0		0	0		2.105	3		0	0	0	0	0		0	0	0	0	0		6.245	3.062		10.095	6		11	4		0	0	0	0	0		0	0	0	0	0		5.867	1		0	0
INVO_HUMAN	585		0	0		0	0		0	0		4	2	0	0	0		0	2	6	6	9		0	0		0	0		0	0		0	0	0	0	0		5	0	0	0	0		0	0		0	0
GGCT_HUMAN	188		0	0		4	0		0	0		8	5	6	6	5		3	0	0	0	0		0	3		6	3		0	4		0	0	0	0	0		0	0	0	0	0		0	0		0	0
Q5K634_HUMAN	390		0	0		0	0		0	0		0	0	0	0	0		0	0	0	0	0		0	0		21.429	17.739		13.529	5.8		0	0	0	0	0		0	0	0	0	0		0	0		0	0
KRT81_HUMAN	505		0	0		0	0		0	0		0	0	0	0	0		0	0	0	0	0		0	0		0	0		0	0		0	0	0	0	0		0	0	0	0	0		0	0		0	0
EPIPL_HUMAN	5090		0	0		0	0		3	6		8.727	13.333	6.667	7	0		0	0	0	0	0		2	0		5.556	6		2	2		0	0	0	0	0		0	0	0	0	0		0	0		0	0
K2C73_HUMAN	540		0	0		0	0		0	0		0	3.006	5.021	0	0		0	0	0	0	0		4.028	0		0	0		3.009	3.009		0	0	0	0	0		0	0	0	0	0		0	0		0	0
K1H2_HUMAN	448		0	0		0	0		0	0		0	0	0	0	0		0	0	0	0	0		0	0		0	0		0	0		0	0	0	0	0		0	0	0	0	0		0	0		0	0
CRCT1_HUMAN	99		0	0		0	0		0	0		0	0	0	0	0		0	0	0	0	0		0	0		5	0		0	6		0	0	0	0	0		0	0	0	0	0		0	0		0	3
CATD_HUMAN	412		0	0		0	0		0	0		0	0	0	0	0		0	0	0	0	0		0	0		9	7		4	0		0	0	0	0	0		0	0	0	0	0		0	0		0	0
HSPB1_HUMAN	205		0	0		0	0		0	0		0	0	0	0	0		0	0	0	0	0		0	0		13	16		9	14		0	0	0	0	0		0	0	0	0	0		0	0		0	0
PRDX1_HUMAN	199		0	0		0	0		0	0		0	0	0	0	0		0	0	0	0	0		0	0		12.632	14.636		9	13		0	0	0	0	0		0	0	0	0	0		0	0		0	0
K1C24_HUMAN	525		0	0		3.047	0		0	0		2.023	4.064	0	0	0		0	0	0	0	0		0	0		0	0		0	0		0	0	0	0	0		0	0	0	0	0		4.033	3.034		2.115	0
F8VS64_HUMAN	520		0	0		0	0		0	0		3.562	2.321	2.099	0	0		0	0	0	0	0		0	0		0	0		0	0		0	0	0	2.097	0		0	0	0	0	0		0	0		0	0
Q53HQ7_HUMAN	462		0	0		0	0		0	0		0	0	0	0	0		0	0	0	0	0		0	0		17	11		13	15		0	0	0	0	0		0	0	0	0	0		0	0		0	0
FABP5_HUMAN	135		0	0		0	0		0	0		0	0	0	0	0		0	0	0	0	0		0	0		12	10		18	13.5		0	0	0	0	0		0	0	0	0	0		0	0		0	0
SPR2E_HUMAN	72		0	0		0	0		0	0		0	0	0	0	0		0	0	0	0	0		0	0		15.625	0		5.333	0		0	0	0	0	0		0	0	0	0	0		0	0		0	0
CNFN_HUMAN	112		0	0		0	0		0	0		0	0	0	0	0		0	0	0	0	0		0	0		0	0		0	0		0	0	0	0	0		0	0	0	0	0		0	0		0	0
GUAD_HUMAN	454		0	0		0	0		0	0		3	2	2	0	0		0	0	0	0	0		0	0		14	18		0	0		0	0	0	0	0		0	0	0	0	0		0	0		0	0
Q5K684_HUMAN	390		0	0		0	0		0	0		0	0	0	0	0		0	0	0	0	0		0	0		0	0		0	0		0	0	0	0	0		0	0	0	0	0		0	0		0	0
D3DS13_HUMAN	156		0	0		2	0		3	0		2.5	3	2	2	1		0	0	0	0	0		0	0		3	2.5		0	0		0	0	0	0	0		0	0	0	0	0		2.5	0		1	0
VSIG8_HUMAN	414		0	0		0	0		0	0		0	0	0	0	0		0	0	0	0	0		0	0		0	0		0	0		0	0	0	0	0		0	0	0	0	0		0	0		0	0
K1C13_HUMAN	458		0	0		0	0		0	0		0	0	0	0	0		0	0	0	3.345	0		0	0		0	0		0	0		0	0	0	0	0		0	0	0	0	0		0	0		0	0
LCE1D_HUMAN	114		0	0		0	0		0	0		0	0	0	0	0		0	0	0	0	3		0	0		0	0		0	0		4	3	0	0	0		0	0	0	0	0		0	0		0	0
ENOA_HUMAN	434		0	0		0	0		0	0		0	0	0	0	0		0	0	0	0	0		0	0		7	10		3	5		0	0	0	0	0		0	0	0	0	0		0	0		0	0
MYH9_HUMAN	1960		0	0		0	0		0	0		0	1	0	0	0		0	0	0	0	0		0	0		6	6.5		8.5	12.5		1.5	0	0	0	0		0	0	0	0	0		0	0		0	0
LCE2A_HUMAN	106		0	0		0	0		0	0		0	0	0	0	3		0	0	0	0	0		0	0		0	0		0	0		4	0	4	4	4		0	3	0	0	0		0	0		0	0
KRA21_HUMAN	128		0.5	0		0	0		0	0		0	0	0	0	0		0	0	0	0	0		0	0		0	0		0	0		0	0	0	0	0		1.75	0.75	0	1.75	0		1.25	0		0	0
EF2_HUMAN	858		0	0		0	0		0	0		0	0	0	0	0		0	0	0	0	0		0	0		8	10		4	9		0	0	0	0	0		0	0	0	0	0		0	0		0	0
CAN1_HUMAN	714		0	0		2	0		3	0		0	3	2	0	0		0	0	0	0	0		0	0		0	7		0	2		0	0	0	0	0		0	0	0	0	0		0	0		0	0
APRV1_HUMAN	343		0	0		0	0		3	3		3	0	0	0	0		0	0	0	0	0		0	0		3	4		4	2		0	0	0	0	0		0	0	0	0	0		0	0		0	0
PLEC_HUMAN	4684		0	0		0	0		0	0		3.273	6.667	3.333	4	2		0	0	0	0	0		0	0		4.444	0		0	2		0	0	0	0	0		0	0	0	0	0		0	0		0	0
S10AB_HUMAN	105		0	2		0	0		2	0		0	0	0	0	0		0	0	0	0	0		0	0		2	5		6	9		0	0	0	0	0		0	0	0	0	0		0	0		0	0
K1C27_HUMAN	459		0	0		0	0		0	0		2.045	0	0	0	0		0	0	0	0	0		3.088	0		2.018	3.039		0	0		0	2.074	0	0	0		0	0	0	0	0		0	0		0	0
PRDX2_HUMAN	198		0	0		0	0		2	0		0	0	0	0	0		0	0	0	0	0		0	0		7.368	8.364		2	0		0	0	0	0	0		0	0	0	0	0		0	0		0	0
K1C12_HUMAN	494		0	0		0	0		0	0		0	0	0	0	5		0	2	0	4	0		0	0		0	0		0	0		0	0	0	3.007	0		0	0	1	0	0		0	2.007		0	0
ACTB_HUMAN	375		0	0		0	0		0	0		0.4	0	0	0	0		0	0	0	0	0		0	0		5.2	4.491		4.978	4		0	0	0	0	0		0	0	0	0.4	0		0	0		0	0
SPR1A_HUMAN	89		0	0		0	0		0	0		0	0	0	0	0		0	0	0	0	0		0	0		6.5	5		3.857	12.667		0	0	0	0	0		0	0	0	0	0		0	0		0	0
IDE_HUMAN	1019		0	0		0	0		0	0		0	0	0	0	0		0	0	0	0	0		0	0		6	6		0	3		0	0	0	0	0		0	0	0	0	0		0	0		0	0
Q6N096_HUMAN	466		0	0		0	0		0	0		0	0	0	0	0		0	0	0	0	0		0	0		4	2		2	3		0	0	0	0	0		0	0	0	0	0		0	0		0	0
ELAF_HUMAN	117		0	0		0	0		0	0		0	0	0	0	0		0	0	0	0	0		0	0		5	5		5	6		0	0	0	0	0		0	0	0	0	0		0	0		0	0
TERA_HUMAN	806		0	0		0	0		3	0		4	5	3	0	0		0	0	0	0	0		0	0		0	0		0	0		0	0	0	0	0		0	0	0	0	0		0	0		0	0
GSTP1_HUMAN	210		0	0		0	0		0	0		0	0	0	0	0		0	0	0	0	0		0	0		4	8		5	7		0	0	0	0	0		0	0	0	0	0		0	0		0	0
S10AE_HUMAN	104		0	0		0	0		0	0		0	0	3	0	0		0	0	0	0	0		0	0		2	4		0	0		0	0	0	0	0		0	0	0	0	0		0	0		0	0
C9JK77_HUMAN	839		0	0		0	0		1	0		0	0	0	0	0		0	0	0	0	0		0	0		4	4.5		1.5	3		0	0	0	0	0		0	0	0	0	0		0	0		0	0
ST2B1_HUMAN	365		0	0		0	0		0	0		0	0	0	0	0		0	0	0	0	0		0	0		7	5		5	0		0	0	0	0	0		0	0	0	0	0		0	0		0	0
KPYM_HUMAN	531		0	0		0	0		0	0		0	0	0	0	0		0	0	0	0	2		0	0		2	8		0	3		0	0	0	0	0		0	0	0	0	0		0	0		0	0
NGAL_HUMAN	198		0	0		0	0		0	0		0	0	0	0	0		0	0	0	0	0		0	0		2.667	3.667		1	1		0	0	0	0	0		0	0	0	0	0		0	0		0	0
[truncated: 27 more columns]
