# Supplementary material for: Distinguishing Ichthyoses by Protein Profiling
Source: PLoS One. 2013 Oct 9;8(10):e75355. doi: 10.1371/journal.pone.0075355 (PMC3793978; doi:10.1371/journal.pone.0075355)
Supplement: Table S5 — Results of pairwise statistical analysis of protein yields from subjects with normal epidermis or diagnosis of lamellar ichthyosis (TGM1 negative) or ichthyosis vulgaris (FLG mutations). (XLSX) [file pone.0075355.s006.xlsx]

## Sheet: SupplTableS5
Supplemental Table S5. Global p values for difference among the categories of normal (control), lamellar ichthyosis (LI) and ichthyosis vulgaris (IV) for given proteins are listed as well as the p values in two way comparisons between them.
Those of the latter with p<0.05 are highlighted. The direction of the change is given in each comparison.
ID	Length	Global P-Value Diagnosis Effect	P-Value IV - control	Dir. Reg. IV - control	P-Value LI - control	Dir. Reg. LI - control	P-Value LI - IV	Dir. Reg. LI - IV
AHNK_HUMAN	5890	5.59297e-10	0.324693	-1	1.46734e-10	-1	2.87498e-09	-1
ANXA2_HUMAN	339	0.230483	0.226357	-1	0.633342	-1	0.98347	-1
ARGI1_HUMAN	322	0.380352	0.502019	-1	0.812656	1	0.486913	1
BLMH_HUMAN	455	0.0461333	0.967766	-1	0.0447986	1	0.0363447	1
CASPE_HUMAN	242	1.14058e-06	0.498784	-1	3.33951e-07	-1	1.97148e-05	-1
CATA_HUMAN	527	3.80514e-14	0.998476	-1	3.53051e-14	-1	1.76081e-13	-1
CRCT1_HUMAN	99	0.00245373	0.243279	-1	0.00223941	-1	0.0151113	-1
D3DS13_HUMAN	156	9.79656e-09	0.150792	-1	3.39504e-09	-1	5.26298e-07	-1
D3DUV3_HUMAN	1454	5.31014e-06	0.929992	1	3.9357e-06	1	1.40881e-05	1
DESP_HUMAN	2871	0.00222715	0.999915	-1	0.00123717	1	0.00126672	1
DSC1_HUMAN	894	0.0190745	0.0179406	1	0.33952	1	0.984246	1
DSC3_HUMAN	896	0.0310951	0.677491	-1	0.0719635	1	0.0230008	1
DSG1_HUMAN	1049	0.168226	0.991561	1	0.157326	1	0.194847	1
E9PBV3_HUMAN	590	0.12926	0.122886	-1	0.997563	1	0.38781	1
ECM1_HUMAN	540	0.000740978	0.902844	1	0.000710649	-1	0.000359933	-1
F5GWP8_HUMAN	591	0.000462704	0.750792	1	0.00022597	1	0.00315551	1
FILA_HUMAN	4061	4.0368e-05	0.431467	-1	0.000132105	1	7.8813e-05	1
FILA2_HUMAN	2391	0.0175272	0.730245	1	0.0317801	-1	0.0119322	-1
G3P_HUMAN	335	1.82252e-06	0.344544	1	5.50281e-07	1	4.27608e-05	1
GGCT_HUMAN	188	0.00101058	0.598194	-1	0.000443349	-1	0.00444537	-1
GSDMA_HUMAN	445	0.00941594	0.417828	-1	0.00672522	-1	0.0787482	-1
H6VRG2_HUMAN	644	0.108056	0.7005	-1	0.220968	1	0.0852921	1
HORN_HUMAN	2850	0.000506405	0.919482	-1	0.000201293	-1	0.000372592	-1
HUTH_HUMAN	657	0.338658	0.934169	-1	0.36052	1	0.290268	1
K1C10_HUMAN	584	0.00163593	0.000837447	1	0.507456	1	0.772227	-1
K1C14_HUMAN	472	4.88293e-07	0.995972	1	5.88314e-07	1	1.58195e-06	1
K1C15_HUMAN	456	0.106455	0.0799292	-1	0.971015	-1	0.773421	1
K1C16_HUMAN	473	6.46929e-05	0.998255	1	0.000128721	1	0.000116245	1
K1C17_HUMAN	432	1.25694e-07	0.531994	1	7.17019e-08	1	7.68029e-06	1
K1C23_HUMAN	422	0.514653	0.658727	-1	0.59581	-1	0.882713	-1
K1C9_HUMAN	623	0.0563754	0.0462256	-1	0.574571	-1	0.992483	1
K1H1_HUMAN	416	0.0132418	0.882434	1	0.0183819	-1	0.00968738	-1
K22E_HUMAN	639	7.5057e-06	0.474442	1	6.36703e-05	-1	2.62181e-06	-1
K2C3_HUMAN	628	1.32624e-05	0.482393	-1	4.68865e-06	-1	2.81366e-05	-1
K2C5_HUMAN	590	0.154975	0.86206	1	0.122366	1	0.211155	1
K2C6A_HUMAN	564	1.48488e-23	0.76582	-1	0	1	0	1
K2C78_HUMAN	520	0.292494	0.848927	1	0.420863	-1	0.2537	-1
K2C80_HUMAN	452	0.559387	0.806198	-1	0.557784	-1	0.824258	-1
KPRP_HUMAN	579	7.38649e-09	2.22414e-09	1	0.943723	1	0.2234	-1
KRA21_HUMAN	128	9.45175e-07	0.44745	-1	3.1615e-07	-1	1.70095e-06	-1
KRT85_HUMAN	507	0.000391568	0.963769	-1	0.000305455	-1	0.00052789	-1
KRT86_HUMAN	486	0.0936209	0.986256	1	0.096304	-1	0.0837537	-1
LCE1A_HUMAN	110	0.0220056	0.132337	-1	0.0393016	-1	0.434054	-1
LCE1C_HUMAN	118	0.0040917	0.0202664	-1	0.0218397	-1	0.639309	-1
LCE1F_HUMAN	118	3.51319e-06	0.0195012	-1	3.73388e-06	-1	0.00584553	-1
LCE2B_HUMAN	110	4.21346e-09	0.456877	-1	1.06663e-09	-1	1.47418e-08	-1
LORI_HUMAN	312	0.00524432	0.00490837	-1	0.245163	-1	0.973313	1
LOXE3_HUMAN	711	5.5039e-13	0.949635	-1	1.78191e-13	-1	5.81091e-13	-1
LX12B_HUMAN	701	0.0389762	0.206308	1	0.252935	-1	0.0531235	-1
NCRP1_HUMAN	275	7.73806e-05	0.16184	-1	7.38768e-05	-1	0.00255337	-1
PKP1_HUMAN	747	3.4014e-18	0.240143	-1	1.55431e-15	1	0	1
PLAK_HUMAN	745	4.88953e-06	0.999999	-1	2.01677e-06	1	2.3213e-06	1
POF1B_HUMAN	589	7.65779e-17	0.0452797	-1	3.94129e-14	1	0	1
Q0EFA5_HUMAN	512	0.607442	0.996112	-1	0.579855	-1	0.629659	-1
Q0IIN1_HUMAN	578	4.53444e-11	0.702122	1	1.80494e-10	-1	2.55738e-11	-1
S10AG_HUMAN	103	1.01863e-10	0.334546	-1	2.42789e-11	-1	9.81136e-10	-1
SPB12_HUMAN	405	3.96775e-10	0.996903	1	3.45846e-10	1	3.53714e-09	1
SPR1B_HUMAN	89	0.00947032	0.0073396	-1	0.437482	-1	0.991055	-1
SPR2G_HUMAN	73	0.861264	0.908506	-1	0.884601	-1	0.980618	-1
TGM1_HUMAN	817	8.5675e-12	0.863698	1	5.38214e-12	-1	2.24154e-12	-1
TGM3_HUMAN	693	0.000189958	0.417048	1	7.43611e-05	1	0.00309666	1
THIO_HUMAN	105	0.0267663	0.0982594	-1	0.0630241	-1	0.654639	-1
TPIS_HUMAN	286	0.000765377	0.773318	-1	0.000346419	-1	0.00186749	-1
XP32_HUMAN	250	0.810709	0.906467	1	0.936469	-1	0.811015	-1
ZA2G_HUMAN	298	0.216989	0.854448	1	0.294756	-1	0.183135	-1
