# Supplementary material for: Distinguishing Ichthyoses by Protein Profiling
Source: PLoS One. 2013 Oct 9;8(10):e75355. doi: 10.1371/journal.pone.0075355 (PMC3793978; doi:10.1371/journal.pone.0075355)
Supplement: Table S6 — Results of pairwise statistical analysis of protein yields from subjects with normal epidermis or various other diagnoses. (XLSX) [file pone.0075355.s007.xlsx]

## Sheet: SupplTableS6
Supplemental Table S6. Global p values for difference among the categories of asymptomatic, atopic dermatitis (AD, nonlesional epidermis), compound (patient DH), compound2 (patients EO, SO), control (normal), ichthyosis vulgaris (IV) and lamellar ichthyosis (LI) for given proteins are listed as well as the p values in two way comparisons between them.
Those comparisons with p<0.05 are highlighted. The direction of the change is given in each comparison.
ID	Length	Global P-Value Diagnosis Effect	P-Value asymptomatic - AD	Dir. Reg. asymptomatic - AD	P-Value compound - AD	Dir. Reg. compound - AD	P-Value compound2 - AD	Dir. Reg. compound2 - AD	P-Value control - AD	Dir. Reg. control - AD	P-Value IV - AD	Dir. Reg. IV - AD	P-Value LI - AD	Dir. Reg. LI - AD	P-Value compound - asymptomatic	Dir. Reg. compound - asymptomatic	P-Value compound2 - asymptomatic	Dir. Reg. compound2 - asymptomatic	P-Value control - asymptomatic	Dir. Reg. control - asymptomatic	P-Value IV - asymptomatic	Dir. Reg. IV - asymptomatic	P-Value LI - asymptomatic	Dir. Reg. LI - asymptomatic	P-Value compound2 - compound	Dir. Reg. compound2 - compound	P-Value control - compound	Dir. Reg. control - compound	P-Value IV - compound	Dir. Reg. IV - compound	P-Value LI - compound	Dir. Reg. LI - compound	P-Value control - compound2	Dir. Reg. control - compound2	P-Value IV - compound2	Dir. Reg. IV - compound2	P-Value LI - compound2	Dir. Reg. LI - compound2	P-Value IV - control	Dir. Reg. IV - control	P-Value LI - control	Dir. Reg. LI - control	P-Value LI - IV	Dir. Reg. LI - IV
AHNK_HUMAN	5890	2.16251e-09	1	1	0.999985	-1	0.998061	1	0.994834	1	0.999999	1	0.000175924	-1	0.988253	-1	0.993832	1	0.846431	1	0.999934	1	6.84768e-08	-1	0.957892	1	0.338247	1	0.846959	1	1.60383e-07	-1	1	-1	0.996724	-1	9.69569e-06	-1	0.645577	-1	6.94321e-11	-1	1.77581e-09	-1
ANXA2_HUMAN	339	0.592419	1	1	0.999214	1	0.830258	1	0.99388	1	0.999988	1	1	1	0.981439	1	0.683512	1	0.959018	1	0.999895	1	1	-1	0.880681	1	0.999924	1	0.995175	-1	0.997971	-1	0.910064	-1	0.657778	-1	0.717749	-1	0.893959	-1	0.976999	-1	0.999977	-1
ARGI1_HUMAN	322	0.000980393	0.840266	1	0.999999	-1	0.947788	1	0.358007	1	0.647245	1	0.253082	1	0.0679744	-1	0.999994	-1	0.956517	1	0.999891	1	0.877682	1	0.740413	1	0.00204645	1	0.00249713	1	0.0197904	1	0.9644	1	0.999458	1	0.881152	1	0.887092	-1	0.994297	1	0.85849	1
BLMH_HUMAN	455	0.00753322	0.999637	-1	1	1	0.939305	-1	0.757365	-1	0.746552	-1	0.999009	1	0.983342	1	0.983698	-1	0.81503	-1	0.633887	-1	0.936269	1	0.839112	-1	0.215574	-1	0.0381819	-1	0.996826	1	1	-1	0.999999	-1	0.606078	1	1	-1	0.09348	1	0.0990804	1
CASPE_HUMAN	242	1.04017e-05	0.812769	1	0.847913	1	1	-1	0.701468	1	0.892817	1	0.233384	-1	0.999971	-1	0.66583	-1	0.999989	-1	0.994588	-1	0.00207521	-1	0.681145	-1	1	1	0.999151	-1	0.000538929	-1	0.418772	1	0.710838	1	0.193683	-1	0.987126	-1	5.0619e-07	-1	3.11018e-05	-1
CATA_HUMAN	527	2.97061e-14	0.387244	1	0.795191	1	0.824511	1	0.0631574	1	0.0755985	1	0.0167858	-1	0.953407	-1	0.977059	-1	0.999977	1	0.999992	1	2.87064e-07	-1	1	1	0.61746	1	0.583279	1	8.80757e-06	-1	0.745808	1	0.781647	1	7.02718e-06	-1	1	-1	4.32987e-15	-1	3.9746e-14	-1
CRCT1_HUMAN	99	0.00380305	1	1	0.999115	-1	0.999995	-1	0.992492	1	0.999993	1	0.515256	-1	0.708574	-1	0.999872	-1	0.81226	1	0.999846	1	0.121362	-1	0.999984	1	0.0567643	1	0.238449	1	0.407705	-1	0.950924	1	0.998905	1	0.650446	-1	0.580697	-1	0.00557889	-1	0.0427613	-1
D3DS13_HUMAN	156	4.48987e-14	1	-1	0.332548	-1	0.994905	-1	0.927639	1	0.999824	1	0.011147	-1	0.00266113	-1	0.990655	-1	0.478003	1	0.978297	1	0.000826713	-1	0.713515	1	5.24307e-08	1	2.74298e-07	1	0.491669	-1	0.316005	1	0.828578	1	0.065809	-1	0.392322	-1	3.16625e-09	-1	1.41005e-06	-1
D3DUV3_HUMAN	1454	3.74174e-07	0.998042	1	0.999505	1	0.991604	-1	0.996002	1	0.924479	1	0.000981003	1	0.999993	-1	0.841082	-1	1	-1	0.999507	1	0.0120413	1	0.846407	-1	0.999999	1	0.975767	1	0.000451759	1	0.634014	1	0.294202	1	1.09128e-05	1	0.944489	1	4.00273e-07	1	5.62345e-05	1
DESP_HUMAN	2871	7.64756e-36	0.990834	-1	0.51728	1	0.988442	1	0.993969	-1	0.996287	-1	0.390358	1	2.06501e-14	1	0.621007	1	0.999989	1	0.999534	1	0.00363721	1	0.97486	-1	1.86562e-12	-1	0	-1	0.995742	1	0.615904	-1	0.655265	-1	0.896751	1	0.999992	1	0.00117688	1	0.00177534	1
DSC1_HUMAN	894	0.00109207	0.999953	-1	0.872437	1	0.657018	1	1	1	0.952068	1	0.971682	1	0.0127563	1	0.22448	1	0.996879	1	0.0834604	1	0.712555	1	0.981653	1	0.0948637	-1	0.969997	-1	0.999811	-1	0.272877	-1	0.891826	-1	0.953342	-1	0.0703025	1	0.81436	1	1	1
DSC3_HUMAN	896	0.0100079	0.977623	-1	0.418033	-1	0.999297	1	0.998704	-1	0.994353	-1	0.899607	1	0.669963	-1	0.719414	1	0.993538	1	0.998274	1	0.225941	1	0.0526889	1	0.137162	1	0.099281	1	0.00206397	1	0.830175	-1	0.715984	-1	0.989947	1	0.999747	-1	0.134079	1	0.0943669	1
DSG1_HUMAN	1049	0.0854845	0.99439	-1	0.86099	1	0.980277	1	1	1	1	1	0.775626	1	0.327874	1	0.723411	1	0.972576	1	0.946814	1	0.337147	1	0.999688	-1	0.45594	-1	0.477756	-1	1	1	0.913047	-1	0.946707	-1	0.998784	1	0.999993	1	0.298128	1	0.414276	1
E9PBV3_HUMAN	590	0.194355	0.905353	1	0.999854	1	0.936727	1	0.552936	1	0.976722	1	0.624032	1	0.898948	-1	0.999996	-1	0.999653	1	0.989156	-1	0.999834	1	0.968163	1	0.409697	1	0.988021	1	0.677197	1	0.990946	1	0.998573	-1	0.996669	1	0.328923	-1	1	1	0.802032	1
ECM1_HUMAN	540	1.05513e-09	0.00691384	1	0.733223	1	0.712744	1	0.873514	1	0.878217	1	0.774263	-1	2.39962e-05	-1	0.354797	-1	4.27123e-05	-1	9.24101e-08	-1	5.61587e-09	-1	0.999883	1	0.990608	-1	0.965454	-1	0.00349716	-1	0.982995	-1	0.981736	-1	0.0172371	-1	1	-1	0.00323105	-1	0.00409502	-1
F5GWP8_HUMAN	591	0.00141925	0.992147	-1	0.94993	-1	0.999995	1	0.989077	-1	0.999677	-1	0.485789	1	0.999903	-1	0.947606	1	0.999997	1	0.996625	1	0.0813539	1	0.779564	1	0.996721	1	0.900945	1	0.010287	1	0.866951	-1	0.982483	-1	0.451688	1	0.986952	1	0.000164883	1	0.00437936	1
FILA_HUMAN	4061	9.43817e-13	1	1	0.0551461	1	0.0493019	1	0.971069	1	1	-1	0.0205225	1	0.0126232	1	0.0356268	1	0.974235	1	0.999976	-1	0.0223423	1	0.99998	1	0.00597731	-1	2.98893e-07	-1	0.999998	1	0.0132716	-1	0.000107195	-1	1	-1	0.29672	-1	0.000975879	1	1.49398e-06	1
FILA2_HUMAN	2391	4.05086e-06	1	-1	0.0546317	1	0.659395	1	0.998143	1	0.963521	1	0.82676	-1	0.010332	1	0.592755	1	0.997212	1	0.933192	1	0.833243	-1	0.619543	-1	0.00034147	-1	0.000715825	-1	7.28692e-06	-1	0.45138	-1	0.827719	-1	0.0101673	-1	0.963761	1	0.104653	-1	0.0317782	-1
G3P_HUMAN	335	3.06741e-06	0.839215	1	0.642212	1	0.999551	1	0.999456	1	0.953162	1	0.00290533	1	0.999706	1	0.958385	-1	0.755972	-1	0.979855	-1	0.094388	1	0.833507	-1	0.314324	-1	0.703834	-1	0.0969246	1	1	-1	0.998105	1	0.00740178	1	0.838352	1	4.75954e-07	1	0.000106992	1
GGCT_HUMAN	188	0.000153509	1	-1	0.714005	-1	0.947299	-1	0.999838	1	1	-1	0.176758	-1	0.355028	-1	0.923674	-1	0.998375	1	1	1	0.141791	-1	0.997219	1	0.0441902	1	0.0827685	1	0.946878	-1	0.387731	1	0.729479	1	0.732921	-1	0.956095	-1	0.00129319	-1	0.0118884	-1
GSDMA_HUMAN	445	0.00468927	0.979334	1	0.983346	1	1	-1	0.442036	1	0.830569	1	0.999326	-1	0.999999	-1	0.927262	-1	0.948315	1	0.999866	1	0.752338	-1	0.923912	-1	0.752112	1	0.993896	1	0.706405	-1	0.11131	1	0.499537	1	0.999766	-1	0.799773	-1	0.0108285	-1	0.158596	-1
H6VRG2_HUMAN	644	0.302946	0.99973	1	0.98617	1	0.999973	1	0.99439	1	0.999984	1	0.540554	1	0.999546	1	0.999999	-1	0.999998	1	0.999941	-1	0.821137	1	0.996971	-1	0.999849	-1	0.945918	-1	0.907745	1	0.999616	1	1	-1	0.645153	1	0.973339	-1	0.457167	1	0.183247	1
HORN_HUMAN	2850	8.26751e-07	0.999999	1	0.95051	-1	0.999902	-1	0.997021	1	0.999531	1	0.18489	-1	0.0359371	-1	0.997402	-1	0.958767	1	0.987587	1	0.0100332	-1	0.995589	1	0.00245926	1	0.000122751	1	0.317567	-1	0.935411	1	0.971966	1	0.350881	-1	0.997346	-1	0.000371794	-1	0.000850618	-1
HUTH_HUMAN	657	0.0923455	0.999999	-1	0.82152	-1	0.851532	-1	0.872971	-1	0.791846	-1	0.999999	-1	0.181272	-1	0.777375	-1	0.620438	-1	0.203814	-1	1	1	0.999996	-1	0.999606	1	0.999999	1	0.719318	1	0.999174	1	0.999959	1	0.81351	1	0.999414	-1	0.74544	1	0.62021	1
K1C10_HUMAN	584	0.0182028	0.400223	1	0.350557	1	0.917065	1	0.992297	1	0.387577	1	0.797285	1	1	1	0.987901	-1	0.111223	-1	0.999854	-1	0.989271	-1	0.982954	-1	0.0403618	-1	0.99888	-1	0.982986	-1	0.981962	-1	0.993946	1	1	1	0.00565808	1	0.877275	1	0.994825	-1
K1C14_HUMAN	472	1.02423e-11	0.999997	1	1	1	0.999998	1	1	1	0.885273	-1	0.105194	1	0.999967	-1	1	1	0.999632	-1	0.00131292	-1	0.00672906	1	1	1	0.999987	-1	0.000242736	-1	0.00338362	1	0.999994	-1	0.752903	-1	0.151582	1	0.00017865	-1	0.000693636	1	1.36214e-07	1
K1C15_HUMAN	456	3.01351e-05	0.352784	-1	0.00790363	-1	0.387349	-1	0.904376	-1	0.450026	-1	0.893781	-1	0.0379328	-1	0.999745	-1	0.386514	1	0.98711	1	0.934895	1	0.925069	1	6.02032e-06	1	8.9873e-05	1	0.061337	1	0.676736	1	0.985622	1	0.903515	1	0.226205	-1	0.999967	-1	0.987002	1
K1C16_HUMAN	473	6.36418e-12	0.907537	-1	0.999134	-1	0.996697	-1	0.999908	1	0.914503	-1	0.449458	1	0.391251	1	0.999599	1	0.00792197	1	0.999977	1	0.000661411	1	0.999925	-1	0.219299	1	0.23694	-1	0.00940312	1	0.91264	1	0.999866	-1	0.120314	1	1.11539e-10	-1	0.115665	1	0.000129015	1
K1C17_HUMAN	432	1.06354e-08	0.632124	1	0.995541	1	0.915087	1	0.497262	1	0.39034	1	2.54658e-05	1	0.536581	-1	0.996292	-1	1	-1	0.999998	1	0.00313869	1	0.991211	1	0.524999	1	0.177271	1	5.22829e-07	1	0.99394	1	0.970543	1	0.00056112	1	0.999198	1	2.29786e-06	1	3.64511e-06	1
K1C23_HUMAN	422	0.477336	1	1	0.907814	-1	0.999995	1	0.999998	-1	0.998675	-1	0.980463	-1	0.532083	-1	1	1	0.999894	-1	0.98192	-1	0.956056	-1	0.70293	1	0.673593	1	0.836377	1	0.999473	1	0.998886	-1	0.971791	-1	0.921916	-1	0.98719	-1	0.950355	-1	0.998037	-1
K1C9_HUMAN	623	0.0908439	0.994937	1	0.999937	1	1	-1	0.730149	1	0.995574	1	0.994161	1	0.991972	-1	0.977988	-1	0.864773	1	0.999997	-1	1	1	0.998943	-1	0.311924	1	0.994484	1	0.998687	1	0.512396	1	0.97525	1	0.978822	1	0.086509	-1	0.92753	-1	0.999998	1
K1H1_HUMAN	416	0.0897855	0.999921	1	0.999182	1	0.999983	-1	0.99669	1	0.982042	1	0.70276	-1	1	1	0.997196	-1	0.999994	1	0.999322	1	0.473285	-1	0.985104	-1	1	1	0.999624	1	0.225246	-1	0.954046	1	0.876503	1	0.827016	-1	0.999101	1	0.0521199	-1	0.0276552	-1
K22E_HUMAN	639	1.70945e-05	0.739334	1	0.993754	1	0.930052	1	0.951016	1	0.633386	1	0.211183	-1	0.926804	-1	0.999174	-1	0.952544	-1	0.999916	-1	0.00114207	-1	0.997804	1	0.999944	1	0.880448	1	0.00738374	-1	0.99959	-1	0.999927	1	0.00473907	-1	0.813119	1	6.79184e-05	-1	4.36219e-07	-1
K2C3_HUMAN	628	1.42765e-08	1	1	0.795443	-1	0.998042	-1	0.999692	1	1	-1	0.0211548	-1	0.00346645	-1	0.989695	-1	0.985976	1	0.999993	-1	0.000295292	-1	0.988155	1	0.000661901	1	0.000501948	1	0.0840544	-1	0.902871	1	0.991815	1	0.106305	-1	0.765607	-1	1.08374e-05	-1	9.93812e-05	-1
K2C5_HUMAN	590	0.0384506	0.503083	1	0.943185	1	0.735775	1	0.982158	1	0.952029	1	0.314872	1	0.332338	-1	1	-1	0.275898	-1	0.207041	-1	0.998885	1	0.976965	1	0.997374	-1	0.999972	-1	0.624612	1	0.874444	-1	0.944776	-1	0.999084	1	0.998231	1	0.243616	1	0.407806	1
K2C6A_HUMAN	564	1.29703e-28	0.980713	-1	0.999987	-1	0.350606	-1	0.999976	-1	0.994177	-1	1.66248e-09	1	0.966201	1	0.800033	-1	0.970259	1	0.99911	1	1.32339e-13	1	0.262245	-1	1	1	0.994954	-1	1.37668e-14	1	0.115045	1	0.300271	1	0	1	0.967736	-1	0	1	0	1
K2C78_HUMAN	520	0.639754	1	1	0.996756	1	0.999803	1	0.99999	1	0.996524	1	0.980967	-1	0.99787	1	0.999958	1	1	1	0.998366	1	0.968953	-1	0.99999	-1	0.995353	-1	1	-1	0.621708	-1	0.999967	-1	0.999998	1	0.852537	-1	0.984948	1	0.71258	-1	0.405968	-1
K2C80_HUMAN	452	0.0767621	0.285142	1	0.509688	1	0.436442	1	0.961391	1	0.912774	1	0.999895	1	0.976374	-1	1	-1	0.228465	-1	0.201863	-1	0.217565	-1	0.999478	1	0.542267	-1	0.525347	-1	0.456714	-1	0.585015	-1	0.72571	-1	0.419464	-1	0.99909	1	0.983033	-1	0.938889	-1
KPRP_HUMAN	579	4.23747e-07	0.681642	1	0.820829	1	0.999968	1	0.999663	-1	0.902858	1	0.999999	-1	0.895484	-1	0.855387	-1	4.00752e-08	-1	0.334798	-1	0.237421	-1	0.943343	-1	5.0377e-07	-1	0.915116	-1	0.403263	-1	0.986398	-1	0.979949	1	0.999316	-1	3.97883e-08	1	0.999908	1	0.550106	-1
KRA21_HUMAN	128	3.12617e-10	1	1	0.976928	-1	0.999997	-1	0.994106	1	0.999838	1	0.0160606	-1	0.0226125	-1	0.999905	-1	0.674481	1	0.961444	1	4.63127e-05	-1	0.994742	1	0.000160496	1	1.70309e-05	1	0.00408317	-1	0.966574	1	0.9964	1	0.0278815	-1	0.829807	-1	2.07739e-07	-1	1.86099e-06	-1
KRT85_HUMAN	507	0.00360011	0.99997	1	1	-1	1	1	0.967851	1	0.987403	1	0.218601	-1	0.9997	-1	0.999998	-1	0.993195	1	0.997795	1	0.0852364	-1	1	1	0.857224	1	0.881414	1	0.0976487	-1	0.977923	1	0.993007	1	0.150226	-1	0.999884	-1	0.000533612	-1	0.00140685	-1
KRT86_HUMAN	486	0.306288	0.999998	-1	0.999955	1	0.999998	-1	0.992844	1	0.990163	1	0.96315	-1	0.998343	1	1	1	0.960243	1	0.942309	1	0.987806	-1	0.99866	-1	0.998602	1	0.996376	1	0.764778	-1	0.953871	1	0.942579	1	0.984733	-1	1	1	0.271535	-1	0.262003	-1
LCE1A_HUMAN	110	0.00386279	1	1	0.974009	-1	0.9595	1	0.943834	1	0.99797	1	0.995343	-1	0.505735	-1	0.888349	1	0.610219	1	0.935918	1	0.978919	-1	0.261457	1	0.00475188	1	0.00782556	1	0.999969	1	0.999991	-1	0.98711	-1	0.54296	-1	0.814859	-1	0.218105	-1	0.619048	-1
LCE1C_HUMAN	118	0.0150516	0.990504	-1	0.999772	1	0.96778	1	0.970661	1	0.998837	-1	0.927791	-1	0.814709	1	0.568584	1	0.432772	1	0.998857	1	0.999974	-1	0.99195	1	0.994474	1	0.794556	-1	0.587034	-1	0.999949	-1	0.485008	-1	0.28406	-1	0.0575703	-1	0.0764424	-1	0.964673	-1
LCE1F_HUMAN	118	5.76727e-05	0.999415	1	0.999999	-1	0.999998	1	0.937937	1	0.999883	-1	0.0959308	-1	0.988008	-1	0.999935	-1	0.998341	1	0.94413	-1	0.0229641	-1	0.999749	1	0.60948	1	0.999989	-1	0.0528116	-1	0.960427	1	0.996006	-1	0.0429812	-1	0.0608213	-1	5.67194e-06	-1	0.0143304	-1
LCE2B_HUMAN	110	1.3036e-08	0.903323	1	0.996755	1	0.923498	1	0.69626	1	0.890618	1	0.0164109	-1	0.635235	-1	0.999994	1	0.989467	1	1	-1	2.78595e-07	-1	0.978884	1	0.249516	1	0.462611	1	4.34745e-06	-1	0.999999	1	0.999978	-1	0.000164528	-1	0.869489	-1	4.62638e-10	-1	1.30459e-08	-1
LORI_HUMAN	312	6.76447e-06	0.999815	1	0.938168	-1	0.999961	-1	0.785948	1	0.99996	-1	1	1	0.0429132	-1	0.989105	-1	0.566035	1	0.79368	-1	0.999678	-1	0.984839	1	3.73825e-05	1	0.392483	1	0.784126	1	0.438676	1	1	1	0.999769	1	2.91153e-05	-1	0.490506	-1	0.999337	1
LOXE3_HUMAN	711	8.33111e-16	1	-1	0.711972	-1	0.998293	-1	1	1	1	-1	1.61552e-06	-1	0.00948926	-1	0.997171	-1	0.999327	1	0.999998	1	1.08013e-10	-1	0.96647	1	0.00429643	1	0.000249882	1	1.74851e-06	-1	0.976079	1	0.992253	1	3.22166e-05	-1	0.998665	-1	4.51861e-14	-1	2.09832e-13	-1
LX12B_HUMAN	701	0.100574	0.941103	-1	0.999903	-1	0.971513	-1	0.82142	-1	0.98879	-1	0.254848	-1	0.7225	1	1	1	0.999969	-1	0.985092	1	0.708199	-1	0.983283	-1	0.50953	-1	0.959374	-1	0.124214	-1	0.999996	-1	0.999356	1	0.859392	-1	0.669025	1	0.632606	-1	0.196734	-1
NCRP1_HUMAN	275	3.77261e-06	0.99191	1	0.996294	-1	0.999956	1	0.587389	1	0.956083	1	0.615984	-1	0.230872	-1	0.999249	-1	0.811328	1	0.999939	1	0.0674667	-1	0.932994	1	0.00189363	1	0.022724	1	0.802227	-1	0.639385	1	0.98787	1	0.324881	-1	0.406722	-1	9.44826e-05	-1	0.00439725	-1
PKP1_HUMAN	747	3.98412e-25	0.261888	-1	0.00129506	-1	0.960234	1	0.627409	-1	0.262732	-1	0.00274871	1	0.469032	-1	0.00308103	1	0.794259	1	0.982294	1	1.24317e-08	1	1.06613e-08	1	0.000956208	1	0.00425885	1	0	1	0.000224915	-1	1.91646e-06	-1	0.00938885	1	0.791006	-1	0	1	0	1
PLAK_HUMAN	745	3.56842e-38	0.999968	-1	0.309946	1	0.994636	1	1	-1	1	-1	0.0136741	1	1.11022e-16	1	0.918004	1	0.998524	1	0.995275	1	4.39219e-06	1	0.812886	-1	1.09072e-10	-1	0	-1	0.245017	1	0.959376	-1	0.958175	-1	0.100399	1	1	-1	1.50637e-06	1	1.52832e-06	1
POF1B_HUMAN	589	2.15538e-21	1	1	1	-1	0.999855	1	0.776534	1	0.998223	1	3.19508e-10	1	0.999757	-1	0.999849	1	0.208348	1	0.961736	1	0	1	0.997979	1	0.0367764	1	0.643491	1	0	1	0.929531	1	1	1	6.80444e-10	1	0.11063	-1	0	1	0	1
Q0EFA5_HUMAN	512	0.0021642	0.379938	-1	0.28904	-1	0.912593	-1	0.980291	-1	0.99569	-1	0.861184	-1	1	-1	0.986704	1	0.260599	1	0.0403122	1	0.962819	1	0.974523	1	0.0882594	1	0.00164024	1	0.927413	1	0.992363	1	0.969738	1	1	1	0.998291	1	0.982838	-1	0.936347	-1
Q0IIN1_HUMAN	578	2.45585e-09	0.412364	1	0.956281	1	0.999907	1	0.99943	1	0.987131	1	0.00034608	-1	0.808233	-1	0.56154	-1	0.264614	-1	0.424485	-1	4.46037e-09	-1	0.993672	-1	0.966358	-1	0.998445	-1	6.90078e-08	-1	1	1	0.999716	1	4.02747e-05	-1	0.993558	1	1.52951e-09	-1	3.26683e-10	-1
S10AG_HUMAN	103	2.26823e-11	0.999276	-1	0.680426	-1	0.995002	-1	0.999623	1	0.999999	-1	0.000172308	-1	0.216353	-1	0.999901	-1	0.696343	1	0.989891	1	6.06091e-06	-1	0.975286	1	0.00158579	1	0.0038963	1	0.00109975	-1	0.829242	1	0.989446	1	0.00195313	-1	0.673962	-1	5.32431e-11	-1	9.06667e-09	-1
SPB12_HUMAN	405	2.30192e-13	0.986715	1	0.241353	1	1	-1	0.999555	1	0.999577	1	0.00034753	1	0.465034	1	0.93604	-1	0.994567	-1	0.991555	-1	0.00670168	1	0.03357	-1	0.0150319	-1	0.00219819	-1	0.234052	1	0.986166	1	0.986864	1	1.91088e-06	1	1	1	3.5779e-11	1	8.17197e-10	1
SPR1B_HUMAN	89	5.7603e-05	0.999968	-1	0.918889	-1	0.968105	1	0.916304	1	0.999996	1	0.999999	1	0.269978	-1	0.746736	1	0.041517	1	0.863658	1	0.997605	1	0.193481	1	1.92081e-06	1	0.000589475	1	0.615484	1	1	-1	0.928724	-1	0.968556	-1	0.0216706	-1	0.847917	-1	1	-1
SPR2G_HUMAN	73	0.601997	0.892434	1	0.435043	1	0.978184	1	0.773711	1	0.902925	1	0.965803	1	0.994042	1	0.999737	-1	1	-1	0.999586	-1	0.999196	-1	0.92566	-1	0.914198	-1	0.701321	-1	0.838941	-1	0.999742	1	1	1	1	-1	0.997965	-1	0.99792	-1	0.999997	-1
TGM1_HUMAN	817	2.95351e-12	0.999995	1	1	1	1	-1	0.999932	1	0.99983	1	2.48713e-06	-1	0.997281	-1	0.999945	-1	0.999987	1	0.999303	1	2.90434e-12	-1	1	-1	0.987506	1	0.862583	1	4.42957e-12	-1	0.999623	1	0.999231	1	5.31842e-06	-1	0.999996	1	2.90878e-14	-1	2.02061e-14	-1
TGM3_HUMAN	693	1.64498e-15	0.999986	1	0.022088	1	1	-1	0.9947	-1	1	-1	0.227419	1	3.2691e-06	1	0.999937	-1	0.875174	-1	0.998574	-1	0.174055	1	0.0108732	-1	3.8967e-09	-1	1.55265e-12	-1	0.923534	-1	0.996107	-1	1	1	0.186489	1	0.810191	1	0.000207116	1	0.00629607	1
THIO_HUMAN	105	0.164905	0.615103	1	0.980764	1	0.999844	1	0.792647	1	0.95508	1	1	-1	0.565864	-1	0.731174	-1	0.983863	-1	0.617584	-1	0.309495	-1	0.99869	-1	0.9767	1	0.999998	1	0.921995	-1	0.904765	1	0.994163	1	0.999294	-1	0.915688	-1	0.400345	-1	0.79338	-1
TPIS_HUMAN	286	0.00117077	1	-1	1	1	0.832348	-1	0.999462	1	0.99983	1	0.178531	-1	1	1	0.794003	-1	0.999112	1	0.999587	1	0.179465	-1	0.652077	-1	0.997751	1	0.998817	1	0.0682887	-1	0.18695	1	0.229482	1	0.93708	-1	0.999999	-1	0.000936225	-1	0.00233763	-1
XP32_HUMAN	250	0.484028	0.81385	1	0.998979	-1	1	-1	0.999784	1	0.999657	1	1	1	0.255768	-1	0.759939	-1	0.735414	-1	0.723814	-1	0.709823	-1	0.998373	1	0.869355	1	0.810598	1	0.994737	1	0.99962	1	0.99938	1	1	1	1	1	0.999516	-1	0.999248	-1
ZA2G_HUMAN	298	0.195427	0.999998	-1	0.999998	1	0.766184	-1	1	-1	0.999993	1	0.880622	-1	0.999682	1	0.823437	-1	1	1	0.999191	1	0.944773	-1	0.452154	-1	0.999649	-1	1	1	0.662618	-1	0.428506	1	0.233304	1	0.999576	1	0.99437	1	0.598143	-1	0.377714	-1
