# Supplementary material for: Distinguishing Ichthyoses by Protein Profiling
Source: PLoS One. 2013 Oct 9;8(10):e75355. doi: 10.1371/journal.pone.0075355 (PMC3793978; doi:10.1371/journal.pone.0075355)
Supplement: Table S7 — Results of pairwise statistical analysis of protein yields from Family I with 3 members (normal, IV). (XLSX) [file pone.0075355.s008.xlsx]

## Sheet: SupplTableS7
Supplemental Table S7. Global p values for difference among the members of family I (Father, Mother, Daughter) for given proteins are listed as well as the p values in two way comparisons between them.
Comparisons with p<0.05 are highlighted. The direction of the change is given for two way comparisons.
ID	Length	Global P-Value Subject Effect	P-Value Father - Mother	Dir. Reg. Father - Mother	P-Value Daughter - Mother	Dir. Reg. Daughter - Mother	P-Value Daughter - Father	Dir. Reg. Daughter - Father
AHNK_HUMAN	5890	0.0351234	1	-1	0.0635614	-1	0.0635305	-1
ANXA2_HUMAN	339	0.049305	0.054671	-1	0.15915	-1	0.880793	1
ARGI1_HUMAN	322	0.0351234	1	-1	0.0635616	-1	0.0633539	-1
BLMH_HUMAN	455	0.557926	0.836643	-1	0.865971	1	0.527215	1
CASPE_HUMAN	242	0.0351234	1	-1	0.063544	-1	0.063429	-1
CATA_HUMAN	527	0.011786	0.272189	-1	0.00837745	-1	0.321945	-1
CRCT1_HUMAN	99	0.846062	0.880075	-1	0.863567	-1	0.999343	-1
D3DS13_HUMAN	156	0.00606871	0.888323	1	0.0319777	-1	0.00826475	-1
D3DUV3_HUMAN	1454	0.0351234	1	-1	0.0635003	-1	0.0634565	-1
DESP_HUMAN	2871	0.000104481	0.00895648	-1	0.000130716	-1	0.476799	-1
DSC1_HUMAN	894	0.000265586	0.000213536	1	0.397706	1	0.0206369	-1
DSC3_HUMAN	896	0.0351234	1	-1	0.0634963	-1	0.0634181	-1
DSG1_HUMAN	1049	0.000175239	0.0168239	1	0.000259052	1	0.379396	1
E9PBV3_HUMAN	590	0.363626	1	-1	0.437198	1	0.437201	1
ECM1_HUMAN	540	0.856592	0.845004	1	0.941055	1	0.973435	-1
F5GWP8_HUMAN	591	0.00908151	0.281518	-1	0.00630963	-1	0.269798	-1
FILA_HUMAN	4061	0.155014	0.558016	-1	0.640235	1	0.130543	1
FILA2_HUMAN	2391	0.0009736	0.763044	1	0.00286589	1	0.0195009	1
G3P_HUMAN	335	0.5495	0.722218	1	0.538607	1	0.953669	1
GGCT_HUMAN	188	0.0351234	1	-1	0.0634893	-1	0.0635034	-1
GSDMA_HUMAN	445	0.0573808	0.681701	1	0.277934	-1	0.0484992	-1
H6VRG2_HUMAN	644	5.38801e-07	6.59694e-06	1	3.18674e-05	1	0.927235	-1
HORN_HUMAN	2850	0.131587	0.537587	1	0.609268	-1	0.110963	-1
HUTH_HUMAN	657	0.0351234	1	-1	0.0634738	-1	0.0635993	-1
K1C10_HUMAN	584	0.0361859	0.128487	1	0.0401385	1	0.864292	1
K1C14_HUMAN	472	0.000984921	0.0147091	-1	0.00275334	-1	0.832953	-1
K1C15_HUMAN	456	0.0573808	0.681695	-1	0.0484823	-1	0.277908	-1
K1C16_HUMAN	473	1.0784e-05	0.00351902	-1	0.000321648	-1	0.539419	-1
K1C17_HUMAN	432	0.121139	0.997404	-1	0.163718	-1	0.186757	-1
K1C23_HUMAN	422	0.0351234	1	0	0.0634758	-1	0.0635053	-1
K1C9_HUMAN	623	0.000493276	0.286208	-1	0.000889412	-1	0.0515119	-1
K1H1_HUMAN	416	0.00185045	0.446257	-1	0.0666706	1	0.00259062	1
K22E_HUMAN	639	0.00124406	0.00178921	1	0.0214271	1	0.678308	-1
K2C3_HUMAN	628	0.404262	1	-1	0.472543	-1	0.472529	-1
K2C5_HUMAN	590	0.647283	0.661154	1	0.741437	1	0.990604	-1
K2C6A_HUMAN	564	0.000388417	0.366975	-1	0.000360106	-1	0.0283453	-1
K2C78_HUMAN	520	2.68125e-07	0.00464273	1	3.27666e-07	1	0.0531346	1
K2C80_HUMAN	452	0.596119	0.69711	1	0.614119	1	0.990428	1
KPRP_HUMAN	579	0.000503863	0.00631512	1	0.00166468	1	0.889922	1
KRA21_HUMAN	128	0.116207	0.625534	-1	0.0961896	-1	0.484278	-1
KRT85_HUMAN	507	0.190286	0.299035	-1	0.983927	1	0.227824	1
KRT86_HUMAN	486	0.000785055	0.0373647	-1	0.447537	1	0.0015879	1
LCE1A_HUMAN	110	0.93841	1	-1	0.948887	1	0.948889	1
LCE1C_HUMAN	118	0.0090303	1	-1	0.0262798	1	0.0264903	1
LCE1F_HUMAN	118	0.0106425	1	1	0.0256874	1	0.0258071	1
LCE2B_HUMAN	110	0.213847	0.353817	-1	0.962363	1	0.229421	1
LORI_HUMAN	312	7.42454e-10	4.07441e-07	-1	6.18238e-08	-1	0.931063	-1
LOXE3_HUMAN	711	0.133661	0.640953	1	0.511438	-1	0.111487	-1
LX12B_HUMAN	701	0.329211	0.595482	1	0.307675	1	0.872157	1
NCRP1_HUMAN	275	0.3309	1	-1	0.40049	-1	0.400512	-1
PKP1_HUMAN	747	0.0351234	1	1	0.0634514	-1	0.0634298	-1
PLAK_HUMAN	745	0.0351234	1	1	0.0634675	-1	0.0634515	-1
POF1B_HUMAN	589	0.00191791	0.628452	-1	0.00196054	-1	0.0325713	-1
Q0EFA5_HUMAN	512	0.619783	0.592064	1	0.853083	1	0.898816	-1
Q0IIN1_HUMAN	578	0.00205577	0.0234525	1	0.00263707	1	0.748723	1
S10AG_HUMAN	103	0.3309	1	-1	0.400481	-1	0.400519	-1
SPB12_HUMAN	405	0.664639	0.728256	1	0.999068	-1	0.703091	-1
SPR1B_HUMAN	89	0.00353414	0.337691	-1	0.00242705	-1	0.126577	-1
SPR2G_HUMAN	73	6.49337e-25	2.40918e-14	-1	0	-1	0.250376	-1
TGM1_HUMAN	817	0.360428	0.405857	1	0.457578	1	0.995678	-1
TGM3_HUMAN	693	0.0829316	0.076089	1	0.750717	1	0.310973	-1
THIO_HUMAN	105	0.163485	0.316061	1	0.169954	1	0.93368	1
TPIS_HUMAN	286	0.0351234	1	-1	0.0634475	-1	0.0634715	-1
XP32_HUMAN	250	0.000325661	0.12072	-1	0.000235248	-1	0.104406	-1
ZA2G_HUMAN	298	0.0351234	1	-1	0.0634806	-1	0.0634353	-1
