# Supplementary material for: Distinguishing Ichthyoses by Protein Profiling
Source: PLoS One. 2013 Oct 9;8(10):e75355. doi: 10.1371/journal.pone.0075355 (PMC3793978; doi:10.1371/journal.pone.0075355)
Supplement: Table S8 — Results of pairwise statistical analysis of protein yields from a family with 5 members (FLG+/− and +/− STS microdeletion). (XLSX) [file pone.0075355.s009.xlsx]

## Sheet: SuppleTableS8
Supplemental Table S8. Global p values for difference among the members of family II (Father, Mother, Daughter, Son1, Son2) for given proteins are listed as well as the p values in two way comparisons between them.
Comparisons with p<0.05 are highlighted. The direction of the change is given for two way comparisons.
ID	Length	Global P-Value Subject Effect	P-Value Mother - Son1	Dir. Reg. Mother - Son1	P-Value Daughter - Son1	Dir. Reg. Daughter - Son1	P-Value Father - Son1	Dir. Reg. Father - Son1	P-Value Son2 - Son1	Dir. Reg. Son2 - Son1	P-Value Daughter - Mother	Dir. Reg. Daughter - Mother	P-Value Father - Mother	Dir. Reg. Father - Mother	P-Value Son2 - Mother	Dir. Reg. Son2 - Mother	P-Value Father - Daughter	Dir. Reg. Father - Daughter	P-Value Son2 - Daughter	Dir. Reg. Son2 - Daughter	P-Value Son2 - Father	Dir. Reg. Son2 - Father
AHNK_HUMAN	5890	0.538102	0.792065	1	0.480935	1	0.64175	1	0.906798	1	0.987373	1	0.999118	1	0.999074	-1	0.99916	-1	0.943343	-1	0.986773	-1
ANXA2_HUMAN	339	0.784011	0.86948	-1	0.971409	-1	0.814035	-1	0.814048	-1	0.996897	1	0.999956	-1	0.999956	-1	0.990396	-1	0.990397	-1	1	1
ARGI1_HUMAN	322	0.0395511	0.285972	1	0.206634	1	0.206679	1	0.999995	1	0.999786	1	0.999786	1	0.321402	-1	1	-1	0.235711	-1	0.235559	-1
BLMH_HUMAN	455	0.0281702	0.523398	-1	0.0550245	-1	0.0409445	-1	0.284659	-1	0.768045	-1	0.701438	-1	0.993978	-1	0.999962	-1	0.941309	1	0.905868	1
CASPE_HUMAN	242	0.295858	0.919611	-1	0.952107	-1	0.952105	-1	0.195494	-1	0.999959	1	0.999959	1	0.672279	-1	1	-1	0.597852	-1	0.597859	-1
CATA_HUMAN	527	0.126682	0.962396	1	0.722417	1	0.722418	1	0.855118	-1	0.978177	1	0.97818	1	0.454355	-1	1	1	0.166326	-1	0.166388	-1
CRCT1_HUMAN	99	0.0028769	0.039617	1	0.00178234	1	0.0396851	1	0.349513	1	0.881011	1	1	1	0.865439	-1	0.881009	-1	0.308903	-1	0.865454	-1
D3DS13_HUMAN	156	0.00140224	0.0516984	1	0.00929023	1	0.0093436	1	0.840659	1	0.976095	1	0.976092	1	0.428375	-1	1	1	0.147506	-1	0.147596	-1
D3DUV3_HUMAN	1454	5.06189e-09	0.0139661	1	4.93682e-09	1	0.00028526	1	2.21262e-06	1	0.0212452	1	0.832485	1	0.239918	1	0.27546	-1	0.867041	-1	0.851209	1
DESP_HUMAN	2871	1.14731e-27	4.03076e-09	-1	5.03242e-09	-1	5.91044e-09	-1	0.999967	-1	0.999504	1	0.999504	1	5.65287e-09	1	1	1	8.63912e-09	1	7.99628e-09	1
DSC1_HUMAN	894	0.0320419	0.0173029	-1	0.692863	-1	0.93844	-1	0.864071	-1	0.359934	1	0.132509	1	0.204832	1	0.98467	1	0.997781	1	0.999581	-1
DSC3_HUMAN	896	0.00751141	0.259592	1	0.0448297	1	0.0447237	1	0.995355	1	0.940295	1	0.940297	1	0.477194	-1	1	-1	0.118204	-1	0.118096	-1
DSG1_HUMAN	1049	0.0134605	0.145099	-1	0.0329286	-1	0.649171	-1	0.990491	-1	0.964082	-1	0.861906	1	0.33529	1	0.480992	1	0.0982244	1	0.892845	1
E9PBV3_HUMAN	590	2.14083e-06	2.95296e-05	1	0.000688441	1	5.24082e-06	1	0.0103588	1	0.954651	-1	0.996866	1	0.605372	-1	0.829008	1	0.950344	-1	0.384646	-1
ECM1_HUMAN	540	0.0131589	0.222949	1	0.907989	-1	0.974787	-1	0.94829	-1	0.0282246	-1	0.0579243	-1	0.04095	-1	0.998858	1	0.999925	1	0.999929	-1
F5GWP8_HUMAN	591	0.563041	0.866048	1	0.622154	1	0.62215	1	0.986969	1	0.992431	1	0.992429	1	0.989705	-1	1	-1	0.893381	-1	0.893388	-1
FILA_HUMAN	4061	4.21439e-14	0.180707	-1	0.201366	-1	0.247216	-1	0.00050733	1	0.999997	1	0.999749	1	4.00456e-07	1	0.999951	1	5.72861e-07	1	7.04404e-07	1
FILA2_HUMAN	2391	8.68129e-05	0.064521	-1	0.172997	-1	0.0678381	-1	0.875844	1	0.990285	1	1	1	0.00483902	1	0.99191	-1	0.0178658	1	0.00529196	1
G3P_HUMAN	335	0.0283788	0.652005	-1	0.362626	-1	0.0144127	-1	0.24139	-1	0.990582	-1	0.359518	-1	0.956409	-1	0.647861	-1	0.99929	-1	0.789106	1
GGCT_HUMAN	188	0.000936048	0.0201195	1	0.00217552	1	0.00220756	1	0.124056	1	0.963833	1	0.963843	1	0.958021	-1	1	1	0.65594	-1	0.655921	-1
GSDMA_HUMAN	445	0.147551	0.893259	-1	0.999844	-1	0.999844	-1	0.172156	-1	0.945154	1	0.945154	1	0.680286	-1	1	-1	0.237744	-1	0.23779	-1
H6VRG2_HUMAN	644	0.831579	0.864416	-1	0.820046	-1	0.953587	-1	0.92483	-1	0.999982	-1	0.998858	1	0.999846	1	0.996276	1	0.999042	1	0.999971	-1
HORN_HUMAN	2850	0.00140224	0.0518993	1	0.00910878	1	0.00909217	1	0.840692	1	0.976093	1	0.976094	1	0.428367	-1	1	1	0.147606	-1	0.147578	-1
HUTH_HUMAN	657	0.467019	0.969693	1	0.990495	-1	0.990494	-1	0.769321	-1	0.81073	-1	0.810711	-1	0.385677	-1	1	1	0.953846	-1	0.953834	-1
K1C10_HUMAN	584	0.610741	0.951538	-1	0.645681	-1	0.97125	-1	0.640931	-1	0.966371	-1	0.999979	1	0.964962	-1	0.944714	1	1	-1	0.94278	-1
K1C14_HUMAN	472	0.00328941	0.979588	1	0.693118	-1	0.0767552	-1	0.936891	1	0.342793	-1	0.0171106	-1	0.999564	1	0.680165	-1	0.238874	1	0.00915371	1
K1C15_HUMAN	456	0.00140224	0.0518778	1	0.00916457	1	0.00922061	1	0.840674	1	0.976093	1	0.976092	1	0.428422	-1	1	1	0.147644	-1	0.147551	-1
K1C16_HUMAN	473	4.1443e-09	0.0224253	-1	0.140655	-1	0.140677	-1	0.0627108	1	0.955554	1	0.955557	1	1.56595e-07	1	1	1	9.41818e-06	1	9.8748e-06	1
K1C17_HUMAN	432	0.000211399	0.0596628	1	0.0697541	1	0.000459703	1	0.926809	1	0.999996	-1	0.573047	1	0.332058	-1	0.532231	1	0.367044	-1	0.0081243	-1
K1C23_HUMAN	422	0.508576	0.431401	1	0.685434	1	0.685438	1	0.771365	1	0.994471	-1	0.994471	-1	0.982121	-1	1	-1	0.999897	-1	0.999897	-1
K1C9_HUMAN	623	6.1496e-07	3.28507e-05	1	0.0142532	1	1.44856e-06	1	0.000191908	1	0.517376	-1	0.980575	1	0.995481	-1	0.208906	1	0.758103	1	0.88011	-1
K1H1_HUMAN	416	0.236166	0.937237	1	0.326722	1	0.91015	1	0.305294	1	0.786459	1	0.999987	1	0.763223	1	0.830954	-1	0.999999	1	0.809819	1
K22E_HUMAN	639	0.00621913	0.0852415	1	0.314146	1	0.00600335	1	0.86159	1	0.969685	-1	0.892559	1	0.524956	-1	0.535338	1	0.886057	-1	0.101305	-1
K2C3_HUMAN	628	0.161968	0.314942	1	0.48209	1	0.222774	1	0.971122	1	0.998452	-1	0.999662	1	0.692857	-1	0.988534	1	0.850476	-1	0.568293	-1
K2C5_HUMAN	590	0.00388155	0.219908	1	0.873407	-1	0.940006	-1	0.651982	-1	0.0192863	-1	0.034222	-1	0.00511848	-1	0.999697	1	0.99441	-1	0.975743	-1
K2C6A_HUMAN	564	0.00335959	0.990696	-1	0.999972	-1	0.999972	-1	0.030395	1	0.996569	1	0.996569	1	0.0070023	1	1	1	0.0222565	1	0.0221071	1
K2C78_HUMAN	520	0.771426	0.997884	-1	0.956453	-1	0.999943	-1	0.976093	1	0.995273	-1	0.99972	1	0.894484	1	0.978804	1	0.697772	1	0.952111	1
K2C80_HUMAN	452	0.332774	0.902634	1	0.866238	-1	0.965889	-1	0.995101	1	0.342035	-1	0.538914	-1	0.987852	-1	0.997674	1	0.650713	1	0.834956	1
KPRP_HUMAN	579	0.432575	0.916282	1	0.997409	-1	0.824783	-1	1	1	0.76548	-1	0.315807	-1	0.92347	-1	0.948503	-1	0.996666	1	0.813621	1
KRA21_HUMAN	128	0.00384561	0.114111	1	0.0213268	1	0.0213122	1	0.940005	1	0.969206	1	0.969208	1	0.464633	-1	1	-1	0.152194	-1	0.152202	-1
KRT85_HUMAN	507	2.72683e-05	0.245556	1	1.95652e-05	1	0.0977183	1	0.0730955	1	0.0237391	1	0.991771	1	0.979559	1	0.0778778	-1	0.103989	-1	0.99995	1
KRT86_HUMAN	486	0.0317686	0.999992	1	0.0913288	1	0.981422	1	0.576243	1	0.10512	1	0.989249	1	0.621184	1	0.243387	-1	0.774817	-1	0.87402	1
LCE1A_HUMAN	110	0.00719553	0.904282	1	0.755448	1	0.091363	1	0.848698	-1	0.997873	1	0.473207	1	0.32639	-1	0.674765	1	0.183491	-1	0.00514672	-1
LCE1C_HUMAN	118	0.290725	0.377774	-1	0.575711	-1	0.819331	-1	0.999453	-1	0.997645	1	0.948594	1	0.512502	1	0.99396	1	0.715016	1	0.913348	1
LCE1F_HUMAN	118	0.683522	0.899606	1	0.999957	-1	0.899618	1	0.999969	-1	0.851152	-1	1	-1	0.855187	-1	0.851158	1	1	1	0.855178	-1
LCE2B_HUMAN	110	0.209959	0.998507	1	0.999945	1	0.97401	1	0.492061	-1	0.999844	-1	0.997741	1	0.321856	-1	0.988999	1	0.414387	-1	0.177588	-1
LORI_HUMAN	312	0.100421	0.521563	1	0.4387	1	0.999969	1	0.992506	-1	0.999927	1	0.590082	-1	0.276552	-1	0.505166	-1	0.217799	-1	0.982691	-1
LOXE3_HUMAN	711	0.00413633	0.0420682	1	0.0293646	1	0.0296078	1	0.926059	1	0.999944	1	0.999944	1	0.271918	-1	1	-1	0.21493	-1	0.21482	-1
LX12B_HUMAN	701	0.776183	0.846828	-1	0.993493	-1	0.846839	-1	0.999715	-1	0.97503	1	1	-1	0.921102	1	0.975034	-1	0.999368	1	0.921108	1
NCRP1_HUMAN	275	0.00554219	0.228132	1	0.0563133	1	0.149632	1	0.999846	-1	0.9725	1	0.999582	1	0.165089	-1	0.994157	-1	0.0363473	-1	0.103954	-1
PKP1_HUMAN	747	0.00037204	0.0342355	1	0.00216884	1	0.0021304	1	0.634885	1	0.916904	1	0.916907	1	0.571134	-1	1	1	0.137266	-1	0.13747	-1
PLAK_HUMAN	745	1.2358e-93	0	-1	0	-1	0	-1	0.239656	1	0.946124	1	0.946117	1	0	1	1	-1	0	1	0	1
POF1B_HUMAN	589	0.0156421	0.382504	1	0.0261787	1	0.0263366	1	0.0761609	1	0.766154	1	0.766185	1	0.934127	1	1	1	0.995288	-1	0.995288	-1
Q0EFA5_HUMAN	512	0.00136143	0.999628	-1	0.0242129	1	0.770606	1	0.97845	-1	0.013456	1	0.649693	1	0.995795	-1	0.337908	-1	0.00412057	-1	0.413891	-1
Q0IIN1_HUMAN	578	2.03323e-06	1	-1	0.88339	-1	0.0628145	-1	7.54524e-05	-1	0.893549	-1	0.0668522	-1	6.2827e-05	-1	0.411175	-1	0.00196991	-1	0.228203	-1
S10AG_HUMAN	103	0.0383559	0.264256	1	0.0739414	1	0.0740727	1	0.867589	1	0.97648	1	0.976482	1	0.836164	-1	1	-1	0.479503	-1	0.479488	-1
SPB12_HUMAN	405	0.28269	0.330636	-1	0.404149	-1	0.404166	-1	0.564136	-1	0.999937	1	0.999937	1	0.99539	1	1	1	0.999074	1	0.999073	1
SPR1B_HUMAN	89	0.0453458	0.631254	1	0.115788	1	0.262823	1	0.999992	1	0.847379	1	0.972122	1	0.679942	-1	0.994635	-1	0.137554	-1	0.301007	-1
SPR2G_HUMAN	73	0.369936	0.989854	-1	0.930236	1	0.99997	1	0.644151	1	0.710698	1	0.978143	1	0.353742	1	0.957744	-1	0.978202	1	0.710557	1
TGM1_HUMAN	817	0.893195	0.981015	1	0.970956	1	0.841635	1	0.993502	1	0.999995	1	0.989773	1	0.999919	-1	0.994365	1	0.9996	-1	0.973469	-1
TGM3_HUMAN	693	8.05943e-31	2.79665e-13	-1	0	-1	2.44249e-15	-1	0.368233	-1	0.699128	-1	0.951052	-1	2.00396e-08	1	0.979939	1	1.06323e-11	1	2.8769e-10	1
THIO_HUMAN	105	0.853829	0.958971	1	0.999993	-1	0.999993	-1	0.993226	-1	0.940825	-1	0.940824	-1	0.801428	-1	1	-1	0.996825	-1	0.996825	-1
TPIS_HUMAN	286	0.125627	0.704624	-1	0.976502	-1	0.976504	-1	0.0949601	-1	0.958899	1	0.958904	1	0.743074	-1	1	-1	0.318001	-1	0.318086	-1
XP32_HUMAN	250	0.0190696	0.33314	1	0.376471	1	0.999996	1	0.924936	-1	0.99999	-1	0.366226	-1	0.0748696	-1	0.411521	-1	0.0891498	-1	0.903974	-1
ZA2G_HUMAN	298	0.0133392	0.128742	-1	0.500331	-1	0.500302	-1	0.00615395	-1	0.941037	1	0.941036	1	0.822703	-1	1	-1	0.357302	-1	0.357256	-1
